# Supplementary material for: Patient-derived organoids reflect the genetic profile of endometrial tumors and predict patient prognosis
Source: Commun Med (Lond). 2021 Jul 30;1:20. doi: 10.1038/s43856-021-00019-x (PMC9053236; doi:10.1038/s43856-021-00019-x)
Supplement: Supplementary file 2 — Supplementary Data 1 [file 43856_2021_19_MOESM2_ESM.xlsx]

## Sheet: Sheet1
Success	Organoid ID (established lines)	Histologic subtype	Histologic grade	FIGO stage
Failed		Endometrioid	grade I	FIGO 1A
Failed		Endometrioid	grade I	FIGO 1B
Established	OEC-02-G1	Endometrioid	grade I	FIGO 1A
Failed		Endometrioid	grade I	FIGO 1B
Failed		Endometrioid	grade I	FIGO 1A
Established	OEC-05-G1/N	Endometrioid	grade I	FIGO 1A
Failed		Endometrioid	grade I	FIGO 1A
Failed		Endometrioid	grade I	FIGO 2
Established	OEC-08-G1	Endometrioid	grade I	FIGO 4B
Failed		Endometrioid	grade I	FIGO 1B
Failed		Endometrioid	grade I	FIGO 1A
Failed		Endometrioid	grade I	FIGO 1B
Failed		Endometrioid	grade I	FIGO 1A
Failed		Endometrioid	grade I	FIGO 1B
Failed		Endometrioid	grade I	FIGO 1B
Failed		Endometrioid	grade I	FIGO 1A
Failed		Endometrioid	grade I	FIGO 1B
Failed		Endometrioid	grade I	FIGO 1B
Failed		Endometrioid	grade I	FIGO 1B
Failed		Endometrioid	grade I	FIGO 1B
Established	OEC-12-G1	Endometrioid	grade I	FIGO 1A
Failed		Endometrioid	grade I	FIGO 2
Failed		Endometrioid	grade I	FIGO 1A
Failed		Endometrioid	grade I	FIGO 1B
Failed		Endometrioid	grade I	FIGO 1B
Failed		Endometrioid	grade II	FIGO 1A
Established	OEC-06-G2	Endometrioid	grade II	FIGO 3C2
Failed		Endometrioid	grade II	FIGO 1B
Failed		Endometrioid	grade II	FIGO 3A
Failed		Endometrioid	grade II	FIGO 1A
Failed		Endometrioid	grade II	FIGO 1A
Failed		Endometrioid	grade II	FIGO 1B
Failed		Endometrioid	grade II	FIGO 2
Failed		Endometrioid	grade II	FIGO 1A
Failed		Endometrioid	grade II	FIGO 1B
Failed		Endometrioid	grade II	FIGO 1B
Failed		Endometrioid	grade II	FIGO 1B
Failed		Endometrioid	grade II	FIGO 2
Established	OEC-18-G2	Endometrioid	grade II	FIGO 1A
Established	OEC-20-G2	Endometrioid	grade II	FIGO 1A
Established	OEC-23-G2	Endometrioid	grade II	FIGO 1A
Failed		Endometrioid	grade III	FIGO 1B
Failed		Endometrioid	grade III	FIGO 1A
Failed		Endometrioid	grade III	FIGO 4B
Established	OEC-03-G3/N	Endometrioid	grade III	FIGO 3A
Failed		Endometrioid	grade III	FIGO 1A
Failed		Endometrioid	grade III	FIGO 2
Failed		Endometrioid	grade III	FIGO 1A
Failed		Endometrioid	grade III	FIGO 1A
Established	OEC-11-G3	Endometrioid	grade III	FIGO 1B
Failed		Endometrioid	grade III	FIGO 1B
Failed		Endometrioid	grade III	FIGO 1B
Established	OEC-24-G3	Endometrioid	grade III	FIGO 2
Failed		Endometrioid	grade III	FIGO 1B
Established	OEC-07-G3	Endometrioid	grade III	FIGO 3C1
Failed		Carcinosarcoma		FIGO 1B
Failed		Carcinosarcoma		FIGO 2
Established	OEC-19-CS	Carcinosarcoma		FIGO 1B
Established	OEC-04-CC/G1	Clear cell		FIGO 1B
Failed		Clear cell		FIGO 1B
Failed		Clear cell		FIGO 1A
Established	OEC-13-CC	Clear cell		FIGO1A
Established	OEC-14-CC/G1	Clear cell		FIGO1A
Established	OEC-15-CC	Clear cell		FIGO1A
Established	OEC-16-CC	Clear cell		FIGO1A
Established	OEC-17-CC	Clear cell		FIGO1A
Established	OEC-09-SC/N	Serous carcinoma		FIGO 1A
Failed		Serous carcinoma		FIGO 1B
Established	OEC-10-SC	Serous carcinomas		FIGO 1B
Failed		Serous papillary		FIGO 1B
Failed		Serous papillary		FIGO 2
Failed		Serous papillary		FIGO 1B
Failed		Serous papillary		FIGO 2
Failed		Serous papillary		FIGO 1B
Failed		Serous papillary		FIGO 1A
Failed		Undifferentiated		FIGO 1B
Failed		Undifferentiated		FIGO 4B
