# Supplementary material for: Patient-derived organoids reflect the genetic profile of endometrial tumors and predict patient prognosis
Source: Commun Med (Lond). 2021 Jul 30;1:20. doi: 10.1038/s43856-021-00019-x (PMC9053236; doi:10.1038/s43856-021-00019-x)
Supplement: Supplementary file 3 — Supplementary Data 2 [file 43856_2021_19_MOESM3_ESM.xlsx]

## Sheet: Fig 2a and Fig 3d
ID	Sample	ER	PR	L1CAM	PTEN	ARID1A	p53	MSH6	PMS2	MLH1	MSH2
OEC-05-G1/N	Primary tumor	20	20	0	loss	intact	N	100	100	100	100
	O-early	95	80	0	intact	intact	N	95	65	100	100
OEC-02-G1	Primary tumor	100	95	0	loss	loss	N	100	100	100	100
	O-early	90	65	0	loss	loss	N	100	100	100	100
	O-late	15	100	0	loss	loss	N	100	85	100	100
	O-PDX F1	100	0	0	loss	loss	abn	100	100	100	100
EC-08-G1	Primary tumor	95	75	0	loss	loss	N	100	100	0	100
	O-early	0	0	0	loss	loss	N	100	100	0	100
OEC-20-G2	Primary tumor	100	100	0	loss	loss	N	95	100	0	0
	O-early	95	95	0	loss	loss	N	95	100	0	0
	O-late	65	75	0	loss	loss	N	95	100	0	0
OEC-03-G3/N	Primary tumor	0	0	0	loss	intact	N	100	100	100	100
	O-early	100	5	0	intact	intact	N	100	85	100	100
EC-11-G3	Primary tumor	50	15	0	loss	loss	N	95	100	0	100
	O-early	50	65	0	loss	loss	N	95	100	0	100
	O-PDX F1	5	0	0	loss	loss	N	95	100	0	100
EC-07-G3	Primary tumor	0	0	5	loss	loss	N	100	100	0	100
	O-early	0	0	5	loss	loss	N	100	100	0	100
	O-late	0	0	0	loss	loss	N	100	100	0	100
	O-PDX F1	0	0	5	loss	loss	N	100	100	0	90
EC-10-SC	Primary tumor	65	0	85	loss	intact	N	95	100	100	0
	O-early	0	0	70	loss	intact	N	100	100	100	0
	O-late	0	0	5	loss	intact	N	100	100	100	0
	O-PDX F1	0	0	5	loss	loss	N	100	100	0	0
OEC-14-CC	Primary tumor	0	0	15	loss	intact	abn	100	100	100	100
	O-early	0	0	1	loss	intact	abn	100	100	100	100
	O-late	0	0	0	loss	intact	abn	100	100	100	100
	O-PDX F1	0	0	30	loss	intact	abn	100	100	100	100
OEC-04-CC/G1	Primary tumor	35	5	20	loss	loss	N	100	0	0	100
	O-early E	95	85	0	loss	loss	N	100	100	100	100
	O-late E	0	45	0	loss	loss	N	100	100	100	100
	O-early CC	2	0	60	loss	loss	N	100	0	0	100
	O-late CC	0	0	50	loss	loss	N	100	0	0	100
Numbers = percent positive cells
loss = loss of expression
intact = intact expression
N = normal expression
abn = abnormal expression

## Sheet: Fig 2b, c and d
Organoid ID	Cell ID	Cell_141PraSMA_Pr141	Cell_143NdVimentin_Nd143	Cell_144NdEpCAM_Nd144	Cell_146NdCD16_Nd146	Cell_148NdPancytokeratin_Nd148	Cell_150NdPDL1_Nd150	Cell_151EuCD31_Eu151	Cell_152SmCD45_Sm152	Cell_154SmER_Sm154	Cell_156GdCD4_Gd156	Cell_158GdECadherin_Gd158	Cell_159TbCD68_Tb159	Cell_161DyCD20_Dy161	Cell_162DyCD8a_Dy162	Cell_163DyVEGF_Dy163	Cell_164DyPDGRFa_Dy164	Cell_165HoBcatenin_Ho165	Cell_167ErPodoplanin_Er167	Cell_168ErKi67_Er168	Cell_169TmCollagenT1_Tm169	Cell_170ErCD3_Er170	Cell_171YbpERK12_Yb171	Cell_173YbPR_Yb173	Cell_175LupS6_Lu175	Cell_176YbhistonH3_Yb176	Cell_191IrDNA_Ir191	Cell_193IrDNA_Ir193	Area	Eccentricity	Solidity	Extent	EulerNumber	Perimeter	MajorAxisLength	MinorAxisLength	Orientation	X_position	Y_position	Percent_Touching	Number_Neighbors	neighbour_4_CellId1	neighbour_4_CellId2	neighbour_4_CellId3	neighbour_4_CellId4	neighbour_4_CellId5	neighbour_4_CellId6	neighbour_4_CellId7	neighbour_4_CellId8
OEC-07-G3	1	1.00877	30.4211	3.18421	0.5	0.868421	0.570175	0.508772	0.745614	0.333333	0.824561	2.15789	2.16667	0.140351	1.05263	2.36842	1.26316	1.53509	0.640351	2.40351	10.6667	1.97368	1.90351	1.25439	3.98246	237.939	78.7456	138.456	114	0.82306	0.75	0.475	1	51.258	18.4271	10.4658	31.526	45.1404	5.2807	0.172414	1	40	0	0	0	0	0	0	0
OEC-07-G3	2	0.914634	129.817	4.15854	0.841463	0.890244	0.317073	0.45122	0.54878	0.231707	1.2439	1.90244	4.70732	0.170732	0.646341	2.2439	3.19512	2.02439	0.780488	2.53659	3.7561	1.56098	2.28049	1.68293	3.97561	304.415	64.2073	113.902	82	0.65753	0.931818	0.683333	1	33.031	12.0903	9.10919	-12.8672	901.817	4.4878	0.384615	2	14	22	0	0	0	0	0	0
OEC-07-G3	3	1.14375	147.644	8.49375	0.7875	2.14375	0.5125	0.4625	0.64375	0.3875	1.04375	3.4625	4.0125	0.19375	0.8625	2.575	0.7375	1.96875	0.58125	9.1	5.925	1.8375	2.6375	1.73125	35.825	141.719	59.9062	104.456	160	0.702638	0.946746	0.784314	1	46.23	17.2977	12.3081	18.7337	193.1	6.08125	0.267857	2	16	28	0	0	0	0	0	0
OEC-07-G3	4	5.75652	47.0174	2.8	0.313043	0.930435	0.495652	0.313043	0.565217	0.278261	1.09565	2.82609	3.13043	0.147826	0.756522	2.33913	0.834783	1.76522	0.26087	3.17391	6.89565	1.42609	1.37391	2.12174	3.17391	154.93	53.9043	95.6	115	0.790044	0.92	0.631868	1	40.904	15.9917	9.80368	40.4801	491.791	5.68696	0	0	0	0	0	0	0	0	0	0
OEC-07-G3	5	0.652542	35.0085	2.29661	0.483051	0.949153	0.423729	0.29661	0.550847	0.262712	1.09322	6.47458	3.14407	0.194915	0.677966	1.80508	0.822034	4.60169	0.423729	1.31356	4.47458	1.48305	7.19492	1.77119	11.2034	224.534	66.6102	116.839	118	0.416024	0.944	0.698225	1	37.092	13.019	11.8389	62.1535	698.644	6.99153	0	0	0	0	0	0	0	0	0	0
OEC-07-G3	6	0.77686	27.6033	3.19008	0.694215	0.752066	0.512397	0.338843	0.561983	0.380165	0.710744	2.97521	2.29752	0.206612	0.752066	2.44628	2.17355	1.31405	0.933884	7.65289	8.63636	1.87603	3.04959	2.33058	6.01653	258.264	102.521	182.43	121	0.650379	0.960317	0.785714	1	38.547	14.4607	10.9845	84.1535	12.5868	6.8843	0	0	0	0	0	0	0	0	0	0
OEC-07-G3	7	1.14815	178.222	6.44444	0.814815	2.37037	0.259259	0.259259	0.703704	0.259259	0.444444	2.18519	4.59259	0.111111	1.07407	1.81481	1.51852	1.07407	0.666667	12.8519	3.2963	0.888889	1.92593	1.51852	4.2963	235.889	93.3704	164.481	27	0.764745	1	0.642857	1	17.136	7.61144	4.9043	59.9599	568.889	8.74074	0.619048	2	12	29	0	0	0	0	0	0
OEC-07-G3	8	0.658228	34.6076	7.83544	0.367089	0.721519	0.632911	0.481013	0.721519	0.151899	0.810127	3.3038	2.31646	0.151899	0.962025	3.48101	1.02532	1.65823	1	10.5063	7.31646	2.02532	5	1.62025	31.038	148.873	85.6456	148.177	79	0.567266	0.975309	0.79798	1	28.739	11.1052	9.14555	-76.1993	169.924	9.89873	0.138889	1	28	0	0	0	0	0	0	0
OEC-07-G3	9	1.14352	20.875	2.28704	0.347222	0.712963	0.555556	0.333333	0.675926	0.203704	0.759259	1.91204	1.6713	0.138889	0.75	1.69907	0.648148	1.14352	0.634259	17.4907	8.13889	1.16667	1.83796	1.125	1.93519	207.787	95.338	169.931	216	0.735324	0.782609	0.598338	1	65.235	21.1367	14.3247	-33.3669	311.782	9.04167	0.0810811	1	31	0	0	0	0	0	0	0
OEC-07-G3	10	1.69014	7.43662	2.07042	0.380282	0.760563	0.507042	0.394366	0.380282	0.140845	0.422535	1.57746	1.66197	0.112676	0.422535	1.78873	0.478873	1.52113	0.422535	1.01408	4.71831	1.29577	1.19718	0.943662	0.71831	338.042	151.465	271.268	71	0.654869	0.898734	0.645455	1	29.781	11.2117	8.47318	-6.68593	331.07	9.26761	0.361111	2	26	31	0	0	0	0	0	0
OEC-07-G3	11	1.37255	31.7059	2.05882	0.568627	0.666667	0.294118	0.27451	0.352941	0.137255	0.607843	1.7451	0.803922	0.0980392	0.568627	1.07843	1.47059	1.33333	0.921569	6.84314	3.37255	1.33333	2.13725	1.39216	4.19608	406.275	67.1176	120.882	51	0.364799	1	0.796875	1	23.206	8.49772	7.91211	-89.5599	889.118	9.62745	0.222222	1	14	0	0	0	0	0	0	0
OEC-07-G3	12	1.37975	140.342	5.49367	0.746835	1.78481	0.544304	0.316456	0.632911	0.164557	0.759494	2.08861	5.32911	0.139241	0.531646	1.73418	0.481013	1.78481	0.544304	5.31646	4.83544	1.41772	2.67089	1.91139	9.72152	178.152	72.1392	131.734	79	0.711327	0.908046	0.731481	1	32.386	12.1695	8.55345	74.3971	560.734	11.7215	0.25	1	7	0	0	0	0	0	0	0
OEC-07-G3	13	1.09574	20.0106	1.30851	0.287234	0.542553	0.478723	0.414894	0.510638	0.212766	0.797872	1.92553	1.30851	0.159574	0.797872	1.88298	0.755319	1.18085	0.585106	15.4043	4.96809	1.38298	1.94681	1.54255	6.20213	222.766	98.9043	170.479	94	0.834519	0.862385	0.552941	1	38.953	15.9537	8.79014	-3.42762	250.213	10.0426	0.14	1	32	0	0	0	0	0	0	0
OEC-07-G3	14	0.878049	57.8293	3.4878	0.609756	0.512195	0.414634	0.317073	0.390244	0.243902	1.21951	2.31707	2.04878	0.121951	0.707317	1.97561	2.04878	1.31707	0.780488	3.29268	3.82927	1.46341	2.63415	1.65854	5.65854	320.585	77.9268	142.098	41	0.580789	0.953488	0.732143	1	21.155	8.29864	6.75555	-13.923	897.902	11.9756	0.576923	3	2	11	22	0	0	0	0	0
OEC-07-G3	15	0.4625	131.213	4.65	0.7375	0.9	0.775	0.4625	0.6625	0.3125	1.15	2.9125	4.2375	0.2375	1.15	2.975	0.7625	1.65	1.3625	40.375	7.95	1.9875	2.0625	2.075	4.05	120.95	79.725	135.662	80	0.664267	0.97561	0.727273	1	29.318	11.757	8.78831	29.8351	283.988	11.3875	0	0	0	0	0	0	0	0	0	0
OEC-07-G3	16	1.26119	61.806	5.48507	0.552239	1.06716	0.664179	0.410448	0.634328	0.291045	0.910448	2.31343	2.30597	0.223881	1.06716	2.65672	0.813433	1.31343	0.828358	24.6119	11.1716	1.9403	2.48507	1.99254	8.78358	189.858	84.0224	147.455	134	0.815047	0.917808	0.62037	1	43.262	17.5492	10.1679	-8.0574	207.694	12.2388	0.148148	1	3	0	0	0	0	0	0	0
OEC-07-G3	17	0.824561	57.9825	2.5614	0.596491	0.491228	0.473684	0.526316	0.666667	0.315789	0.877193	2.22807	2.07018	0.192982	0.701754	2.05263	0.859649	1.17544	0.526316	18.4737	12.7193	1.73684	2.12281	1.33333	3.89474	183.982	86.3333	152.947	57	0.360068	0.95	0.703704	1	25.836	9.1174	8.50586	30.1243	231.596	11.6667	0.322581	1	39	0	0	0	0	0	0	0
OEC-07-G3	18	0.596154	72.4038	3.67308	0.432692	1.83654	0.355769	0.163462	0.423077	0.173077	0.403846	1.91346	3.14423	0.0865385	0.307692	1.52885	0.317308	0.932692	0.730769	37.9327	3.04808	1.11538	1.79808	1.45192	26.5385	115.981	79.0096	136.413	104	0.495991	0.962963	0.722222	1	33.908	12.4417	10.8035	49.7356	267.923	11.8654	0	0	0	0	0	0	0	0	0	0
OEC-07-G3	19	1.30769	124.788	5.17308	0.653846	0.692308	0.634615	0.442308	0.423077	0.269231	0.923077	6.25	4.67308	0.134615	0.596154	2.19231	0.480769	4.01923	0.673077	14.2308	4.71154	0.884615	2.07692	1.21154	7.63462	169.308	81.9231	143.654	52	0.539381	0.881356	0.641975	1	25.745	9.1282	7.68651	-57.9072	530.962	11.7308	0.689655	3	21	24	47	0	0	0	0	0
OEC-07-G3	20	0.680851	67.6667	2.75887	0.638298	0.751773	0.588652	0.368794	0.687943	0.205674	0.914894	2.55319	2.69504	0.141844	0.87234	2.48227	1.06383	1.24823	0.886525	16.3688	4.96454	1.59574	3.92908	2.07092	22.5177	325.809	106.922	187.589	141	0.469305	0.979167	0.723077	1	39.904	14.3568	12.6776	-79.732	762.383	13.4043	0.0196078	1	76	0	0	0	0	0	0	0
OEC-07-G3	21	14.1172	145.961	5.54688	1.5	1.77344	0.570312	0.34375	0.601562	0.335938	0.859375	5.30469	6.17188	0.140625	0.757812	2.21094	1.70312	5.63281	0.515625	2.15625	8.46875	1.5	2.67188	1.96094	6.45312	209.031	134.156	233.664	128	0.680159	0.895105	0.653061	1	41.938	15.3522	11.2541	-26.2786	543.68	13.8359	0.372549	4	19	47	58	68	0	0	0	0
OEC-07-G3	22	2.17808	71.5753	3.46575	0.383562	0.506849	0.547945	0.246575	0.232877	0.109589	0.547945	2.15068	2.06849	0.150685	0.328767	1.9726	0.931507	1.63014	0.863014	14.6575	2.73973	1.43836	1.50685	1.58904	10.4521	274.205	88.6986	157.63	73	0.556574	0.986486	0.663636	1	28.392	10.7211	8.90703	-60.1355	909.534	13.7397	0.243243	3	2	14	46	0	0	0	0	0
OEC-07-G3	23	0.966102	92.2542	3.35593	0.610169	0.474576	0.491525	0.271186	0.440678	0.254237	0.779661	2.38983	3.49153	0.169492	1.0339	2.28814	1.33898	1.27119	0.610169	8.67797	9.79661	1.52542	2.20339	1.72881	4.76271	230.695	143.542	255.78	59	0.392143	0.967213	0.655556	1	25.307	9.14394	8.41154	-43.6066	59.0508	12.4407	0.15625	1	38	0	0	0	0	0	0	0
OEC-07-G3	24	1.47222	10.0278	7.04167	0.361111	1.05556	0.527778	0.263889	0.583333	0.208333	0.611111	1.55556	1.01389	0.152778	0.555556	1.72222	0.819444	1.56944	0.430556	2.81944	4.86111	1.30556	1.25	0.888889	1.20833	298.806	106.569	185.431	72	0.694607	0.972973	0.72	1	28.193	11.4314	8.22364	-49.3203	521.625	13.4167	0.222222	1	19	0	0	0	0	0	0	0
OEC-07-G3	25	1.44	54.3733	3.17333	0.413333	1.12	0.506667	0.28	0.373333	0.186667	1.02667	3.10667	2.64	0.0666667	0.64	2.24	1.36	2.37333	0.44	0.813333	3.76	1.17333	1.4	0.973333	1.36	285.36	120.04	211.733	75	0.628147	0.986842	0.757576	1	28.557	11.2325	8.73998	-21.9143	585.533	14.68	0.388889	3	29	44	59	0	0	0	0	0
OEC-07-G3	26	1.52174	89.087	3.71014	0.753623	0.565217	0.666667	0.289855	0.695652	0.15942	0.681159	2.63768	5.30435	0.144928	0.869565	1.86957	0.507246	1.33333	0.405797	1.7971	7.31884	1.33333	2.14493	1.30435	4.85507	127.391	60.8696	110.855	69	0.767379	0.932432	0.69	1	28.375	11.9317	7.65056	43.2557	339.391	15.6087	0.416667	3	10	31	35	0	0	0	0	0
OEC-07-G3	27	0.625	12.875	3.25	0.5	1.125	0.875	0.125	0	0	0.375	0.625	0.375	0	0.5	1.5	1.75	0.5	0.625	4.25	3.125	1	1.5	1.5	4	202.75	55.375	94.375	8	0.580948	1	0.888889	1	6.831	3.65148	2.97209	-45	861.875	15.125	0	0	0	0	0	0	0	0	0	0
OEC-07-G3	28	22.36	22.34	1.44	0.3	0.76	0.46	0.3	0.54	0.22	0.44	1.56	1.34	0.2	0.86	1.24	1.38	0.64	0.28	1.18	13.48	1.2	1.86	1.08	4.76	228.16	74.42	132.52	50	0.738178	0.961538	0.714286	1	23.14	9.88539	6.66874	9.68678	180.7	13.36	0.533333	3	3	8	41	0	0	0	0	0
OEC-07-G3	29	1.41096	39.3014	2.38356	0.383562	1.23288	0.424658	0.232877	0.506849	0.150685	0.589041	1.9863	1.28767	0.109589	0.863014	1.73973	0.794521	1.0411	0.780822	32.274	5.19178	1.21918	2.10959	1.0137	5.60274	272.753	107.014	188.616	73	0.460343	0.890244	0.51049	1	33.627	10.8151	9.60098	57.8573	572.781	15.7534	0.475	4	7	25	44	70	0	0	0	0
OEC-07-G3	30	1.05882	8.64706	1.11765	4.17647	1	0.470588	0.0588235	0.588235	0.235294	1.23529	1.82353	0.588235	0.294118	0.823529	1.47059	1.05882	1	0.823529	1	5.41176	1.82353	1.82353	0.647059	1.11765	156.588	44.1176	85.2941	17	0.288647	1	0.68	1	11.81	4.89097	4.68279	90	641.647	16	0	0	0	0	0	0	0	0	0	0
OEC-07-G3	31	1.0625	50.5625	2.23438	0.546875	0.828125	0.4375	0.234375	0.71875	0.203125	0.84375	1.54688	2.59375	0.25	0.75	1.59375	0.59375	1.40625	0.65625	1.42188	3.95312	1.48438	1.51562	0.734375	1.625	182.516	98.9219	170.484	64	0.712615	0.842105	0.592593	1	30.732	11.5526	8.10481	15.1772	327.031	17.75	0.473684	3	9	10	26	0	0	0	0	0
OEC-07-G3	32	6.92188	94.8125	3.57812	0.703125	0.796875	0.453125	0.484375	0.515625	0.21875	0.578125	2.32812	3.34375	0.109375	0.75	2.29688	2.5625	1.01562	0.328125	1.21875	37.8281	1.14062	2.79688	1.5	4.21875	195.609	99.25	178.625	64	0.71891	0.941176	0.666667	1	28.21	11.1612	7.75816	-77.526	243.094	17.7812	0.611111	3	13	39	67	0	0	0	0	0
OEC-07-G3	33	0.759036	125.602	5.16867	0.722892	0.638554	0.421687	0.144578	0.373494	0.180723	0.674699	3.6506	2.39759	0.0240964	0.313253	1.40964	0.421687	1.62651	0.590361	7.98795	3.27711	0.975904	1.37349	1.09639	4.12048	128.542	62.4699	112.783	83	0.564872	0.943182	0.754545	1	31.989	11.6904	9.64666	-87.6047	380.675	16.8313	0.324324	1	42	0	0	0	0	0	0	0
OEC-07-G3	34	7.81538	40.8308	3.75385	0.446154	0.876923	0.6	0.276923	0.446154	0.169231	0.953846	1.61538	2.21538	0.138462	0.646154	1.83077	1.36923	1.27692	0.753846	1.58462	3.75385	1.33846	1.83077	1.44615	3.24615	248.431	31.5846	55.6769	65	0.686491	0.970149	0.722222	1	27.705	10.8431	7.88446	62.7825	872.523	17.3692	0.181818	1	73	0	0	0	0	0	0	0
OEC-07-G3	35	0.675676	145.838	4.83784	0.513514	0.540541	0.513514	0.459459	0.756757	0.324324	0.864865	2.56757	3.24324	0.162162	0.945946	2.43243	0.675676	1.16216	0.594595	10.1081	27.7297	1.51351	2.51351	0.810811	2.18919	52.4324	34	56.7027	37	0.696007	1	0.755102	1	18.732	8.19282	5.88273	47.8881	347.919	18.8649	0.166667	1	26	0	0	0	0	0	0	0
OEC-07-G3	36	1.60784	8.31373	1.27451	0.294118	0.54902	0.490196	0.431373	0.568627	0.137255	0.568627	1.5098	3.01961	0.0588235	0.588235	1.98039	1.82353	1.7451	0.490196	0.862745	4.68627	1.11765	0.960784	0.764706	0.705882	215.843	80.2549	136.647	51	0.443789	0.927273	0.708333	1	22.776	8.62638	7.73037	-21.2242	479.059	18.4118	0.133333	1	82	0	0	0	0	0	0	0
OEC-07-G3	37	29.62	73.66	3.84	0.64	0.9	0.32	0.52	0.46	0.18	0.58	1.62	2.24	0.1	0.46	1.54	1.54	1.14	0.48	2.5	24.46	1.04	2.52	1.68	5.36	244.64	53.94	93.58	50	0.811838	0.909091	0.568182	1	25.853	10.9061	6.36786	21.7127	821.8	17.28	0.46875	3	48	50	55	0	0	0	0	0
OEC-07-G3	38	7.39683	112.333	3.20635	0.52381	0.761905	0.603175	0.349206	1.03175	0.269841	1.19048	4.61905	3.1746	0.190476	1.28571	2.98413	0.936508	1.74603	0.968254	23.0317	7.98413	1.69841	2.38095	1.65079	7.7619	231.175	85.2222	152.143	63	0.612062	0.969231	0.583333	1	27.648	10.3665	8.19796	-1.92917	52.5238	19.4444	0.333333	2	23	40	0	0	0	0	0	0
OEC-07-G3	39	0.696429	19.4286	2.82143	0.196429	0.75	0.428571	0.303571	0.303571	0.25	0.553571	1.26786	0.875	0.142857	0.767857	1.21429	1.07143	0.875	0.660714	21.2143	5.17857	1.32143	1.96429	1.08929	5.71429	170.071	100.518	175.643	56	0.711554	0.888889	0.622222	1	27.432	10.517	7.38956	25.1781	233.732	20.0357	0.5	2	17	32	0	0	0	0	0	0
OEC-07-G3	40	0.872881	6.16102	2.66102	0.271186	0.610169	0.5	0.254237	0.466102	0.237288	0.677966	1.58475	1.14407	0.186441	0.677966	1.74576	0.813559	2.07627	0.915254	21.9492	5.02542	1.67797	2.37288	1.89831	19.2203	285.093	127.331	224.229	118	0.558779	0.951613	0.75641	1	36.885	13.5564	11.2425	-75.9346	39.2712	18.1949	0.466667	3	1	38	79	0	0	0	0	0
OEC-07-G3	41	1.45098	6.17647	1.78431	0.235294	0.647059	0.235294	0.215686	0.45098	0.0980392	0.470588	1.15686	0.705882	0.0392157	0.509804	1.47059	0.313725	0.823529	0.215686	0.843137	3.58824	0.823529	0.647059	0.431373	1.03922	188.686	85.5294	147.51	51	0.666227	0.944444	0.708333	1	24.703	9.69256	7.22822	4.13916	181.098	21.3137	0.310345	1	28	0	0	0	0	0	0	0
OEC-07-G3	42	0.631068	267.039	8.33981	1.25243	1.24272	0.572816	0.436893	0.475728	0.194175	1.47573	5.2233	6.68932	0.135922	0.68932	2.07767	0.543689	2.17476	0.582524	5.68932	6.18447	1.17476	1.5534	1.72816	7.56311	110.699	62.8641	110.214	103	0.818906	0.936364	0.64375	1	37.456	15.5046	8.8985	-85.6583	390.34	16.9903	0.434783	2	33	52	0	0	0	0	0	0
OEC-07-G3	43	0.666667	2.93333	1.36667	0.133333	0.366667	0.566667	0.2	0.766667	0.233333	0.433333	2.03333	0.766667	0.133333	0.666667	2	1.63333	1.13333	0.333333	6.86667	5.33333	1.26667	1.96667	0.966667	2.76667	108.367	79.0667	137.9	30	0.497021	1	0.714286	1	16.772	6.83535	5.93129	19.4677	418.9	19.0667	0.181818	1	60	0	0	0	0	0	0	0
OEC-07-G3	44	1.68966	16.0345	1.10345	0.517241	0.758621	0.655172	0.413793	0.62069	0.275862	1.55172	2.10345	1.62069	0.103448	0.862069	2.58621	0.793103	1.7931	0.62069	2.31034	6.55172	1.65517	3.41379	1.89655	5.44828	264.828	71.4828	123.793	29	0.686605	0.966667	0.690476	1	16.681	7.30217	5.3089	65.9968	579.31	21.1034	0.863636	4	25	29	59	70	0	0	0	0
OEC-07-G3	45	0.768421	69.1684	5.72632	0.442105	1.14737	0.547368	0.210526	0.315789	0.221053	0.494737	2.33684	2.03158	0.0947368	0.663158	1.56842	0.905263	1.35789	0.505263	2.03158	3.61053	1.2	1.66316	0.989474	2.76842	173.042	66.6211	114.326	95	0.651699	0.969388	0.791667	1	32.386	12.7587	9.6772	13.3942	658.189	20.6947	0.05	1	80	0	0	0	0	0	0	0
OEC-07-G3	46	12.6939	89.3265	3.72449	0.459184	0.591837	0.397959	0.204082	0.469388	0.22449	0.602041	1.60204	2.12245	0.0510204	0.540816	1.65306	1.20408	2.94898	0.877551	12.6633	10.3878	1.30612	2.34694	1.70408	6.06122	401.051	123.571	220.347	98	0.690726	0.951456	0.753846	1	34.999	13.3358	9.64335	64.6771	919.643	21.1735	0.609756	3	22	61	66	0	0	0	0	0
OEC-07-G3	47	0.982143	189.196	6.25	1.17857	1.14286	0.392857	0.285714	0.5	0.125	1.17857	6.16071	4.92857	0.0535714	0.714286	1.875	0.357143	3.16071	0.678571	1.23214	3.10714	1.32143	4.83929	1.51786	9.55357	164.893	64.8571	115.518	56	0.619251	0.933333	0.622222	1	26.506	9.95488	7.8165	77.5501	531.893	21.5	0.59375	4	19	21	58	68	0	0	0	0
OEC-07-G3	48	2.70803	48.6131	2.48175	0.379562	0.649635	0.328467	0.277372	0.328467	0.167883	0.540146	1.19708	1.73723	0.160584	0.40146	1.17518	0.686131	0.912409	0.328467	2.28467	3.12409	0.846715	1.55474	1.19708	3.07299	277.723	97.4745	169.686	137	0.850857	0.907285	0.57563	1	44.229	18.7413	9.84661	-56.3356	809.175	19.2701	0.175439	3	37	55	83	0	0	0	0	0
OEC-07-G3	49	2.76147	97.3303	4.50459	0.623853	6.01835	0.752294	0.385321	0.495413	0.256881	0.944954	9.24771	4.3945	0.110092	0.825688	2.43119	0.697248	6.61468	0.504587	9.23853	5.08257	1.38532	1.89908	1.75229	8.06422	92.7523	55.0826	96.4312	109	0.914365	0.879032	0.524038	1	43.253	19.3681	7.84194	55.6156	502.734	23.6972	0.264151	2	51	87	0	0	0	0	0	0
OEC-07-G3	50	1.14912	15.1842	1.76316	0.342105	0.710526	0.640351	0.342105	0.552632	0.263158	0.95614	1.71053	2.61404	0.210526	0.675439	1.98246	2.24561	1.32456	0.815789	1.2193	4.64912	1.5614	2.87719	1.99123	5.92105	361.132	77.1228	135.763	114	0.648639	0.919355	0.633333	1	39.077	14.1282	10.7529	77.5252	833.36	22.9561	0.3	2	37	55	0	0	0	0	0	0
OEC-07-G3	51	0.733333	27.3467	2.12	0.346667	0.986667	0.506667	0.413333	0.346667	0.12	0.72	2.57333	1.45333	0.133333	0.72	1.8	0.893333	1.45333	0.386667	13.2533	4.96	1.2	1.78667	0.973333	6.2	152.68	52.1733	88.4267	75	0.692825	0.892857	0.568182	1	31.584	11.8536	8.5477	-43.1211	491.467	24.6933	0.414634	2	49	82	0	0	0	0	0	0
OEC-07-G3	52	0.988235	88.3529	4.2	0.729412	0.658824	0.470588	0.364706	0.458824	0.352941	0.858824	3.68235	2.91765	0.176471	0.811765	1.70588	0.682353	1.18824	0.576471	16.3647	6.02353	1.52941	1.89412	0.894118	3.07059	208.871	84.5647	148.494	85	0.401217	0.965909	0.702479	1	30.542	10.9815	10.0588	67.842	399.341	25.0353	0.358974	2	42	89	0	0	0	0	0	0
OEC-07-G3	53	6.33333	11.7778	0.444444	0.222222	0.666667	0.777778	0.111111	0.444444	0.222222	0.222222	1.11111	1.55556	0.111111	1	1.33333	1.44444	0.777778	1	1.33333	3.77778	0.222222	1.33333	1.22222	1.55556	171.444	41.2222	76.4444	9	0	1	1	1	7.476	3.4641	3.4641	0	849	24	0	0	0	0	0	0	0	0	0	0
OEC-07-G3	54	0.674699	30.4096	2.6747	0.590361	0.86747	0.53012	0.253012	0.518072	0.325301	0.86747	2.43373	1.40964	0.144578	0.759036	1.80723	0.542169	1.06024	0.674699	16.1928	5.20482	1.39759	2.25301	1.66265	27.8072	186.446	77.5904	137.446	83	0.532131	0.988095	0.83	1	29.847	11.3041	9.57078	42.1081	451.072	25.2289	0.388889	3	57	64	97	0	0	0	0	0
OEC-07-G3	55	1.69231	107.385	6.13846	0.815385	1.01538	0.538462	0.430769	0.6	0.153846	1.35385	3.61538	3.89231	0.107692	0.861538	2.12308	1.03077	2.38462	0.969231	5.23077	6.2	1.6	2.64615	2.10769	8.49231	322.6	73.1231	130.692	65	0.419321	0.942029	0.722222	1	27.523	9.82055	8.91547	-72.1895	823.431	25.5692	0.735294	4	37	48	50	113	0	0	0	0
OEC-07-G3	56	1.66292	2.96629	2.61798	0.483146	0.719101	0.516854	0.483146	0.651685	0.325843	0.853933	1.86517	2.24719	0.0898876	0.629213	1.89888	1.13483	1.37079	0.674157	1.08989	5.91011	1.58427	1.35955	0.808989	0.955056	253.865	112.506	200.899	89	0.877679	0.794643	0.695312	2	3.093	16.3707	7.84566	5.1978	271.562	25.2921	0.295455	1	86	0	0	0	0	0	0	0
OEC-07-G3	57	0.732143	15.8214	2.21429	0.125	0.642857	0.285714	0.285714	0.232143	0.142857	0.517857	2.30357	2.23214	0.0892857	0.678571	1.82143	1.16071	1.08929	0.267857	1.73214	4.33929	1.26786	2.10714	1	4.08929	137.482	57.9107	99.2143	56	0.385433	0.965517	0.691358	1	24.174	8.89655	8.20917	47.4768	463.5	25.1607	0.0322581	1	54	0	0	0	0	0	0	0
OEC-07-G3	58	2.15	170.05	8.05	1	1.2	0.5	0.45	0.8	0.2	1.95	11.75	6.6	0.25	1.4	3	0.4	8.4	0.2	0.8	5.65	0.95	1.65	1.95	2.6	273.3	147.1	254.9	20	0.663377	0.952381	0.666667	1	13.861	6.0101	4.49727	22.6019	539.15	21.35	0.875	3	21	47	68	0	0	0	0	0
OEC-07-G3	59	0.913043	41.3152	2.16304	0.282609	0.554348	0.423913	0.423913	0.565217	0.326087	1.55435	2.01087	2.09783	0.0869565	0.673913	1.97826	1.07609	1.15217	0.5	0.880435	5.09783	1.26087	1.97826	1.93478	3.42391	178.522	76.0761	134.293	92	0.848952	0.844037	0.511111	1	40.185	16.1106	8.51398	31.2573	587.859	24.7609	0.38	4	25	44	70	102	0	0	0	0
OEC-07-G3	60	0.444444	10.0278	1.77778	0.388889	0.611111	0.305556	0.166667	0.5	0	0.5	1.69444	1.30556	0.361111	0.611111	1.27778	0.388889	0.777778	0.611111	9.30556	3.55556	1.22222	1.08333	0.944444	2.77778	79.5556	31.8333	60.1389	36	0.6674	0.857143	0.666667	1	21.064	8.18259	6.09357	80.6813	416.139	26.9444	0.458333	2	43	96	0	0	0	0	0	0
OEC-07-G3	61	1.86508	323.143	9.02381	1.23016	1.11111	0.642857	0.269841	0.349206	0.18254	0.706349	2.00794	4.80159	0.111111	1.00794	2.92063	1.31746	1.38095	0.674603	15.1032	3.85714	1.38889	1.04762	0.912698	6.20635	434.857	83.4603	149.746	126	0.835492	0.773006	0.5	1	49.067	18.5967	10.2189	70.9829	929.048	22.4444	0.660714	2	46	93	0	0	0	0	0	0
OEC-07-G3	62	2.41176	6.88235	3.82353	0.45098	0.588235	0.333333	0.392157	0.294118	0.215686	1.29412	1.62745	2.90196	0.0980392	0.686275	2.13725	0.823529	1.47059	0.901961	1.03922	6.09804	1.82353	1.15686	1.09804	1.13725	242.235	77.1373	138.412	51	0.53793	0.927273	0.708333	1	22.958	8.92147	7.52071	24.3408	73.0196	26.5686	0.3	1	88	0	0	0	0	0	0	0
OEC-07-G3	63	0.977143	86.3429	4.68	0.622857	0.565714	0.36	0.457143	0.485714	0.268571	0.788571	1.90286	3.81714	0.148571	0.634286	1.76571	0.588571	1.29143	0.628571	4.65143	5.01714	1.33143	1.61714	1.06857	2.35429	198.686	89.0857	154.749	175	0.849093	0.833333	0.530303	1	57.329	22.0023	11.6225	71.0997	292.343	28.5143	0.222222	2	116	140	0	0	0	0	0	0
OEC-07-G3	64	1.15	29.925	4.875	0.5625	1.1875	0.6625	0.6875	0.6	0.3	0.8875	3.525	1.8125	0.1875	0.8	2.7625	0.9375	1.6125	0.875	21.05	7.9125	2.05	2.2875	1.7125	5.425	219.4	104.025	183.062	80	0.483198	0.930233	0.727273	1	31.071	11.0217	9.64965	44.1388	440.225	27.4375	0.605263	3	54	95	97	0	0	0	0	0
OEC-07-G3	65	0.73913	20.1087	1.47826	0.282609	1.36957	0.369565	0.391304	0.173913	0.108696	0.847826	1.5	1.93478	0.0652174	0.391304	1.32609	0.586957	1.17391	0.478261	1.26087	3.84783	1.04348	3.04348	1.04348	5.41304	212.848	67.5217	117.848	46	0.808711	0.92	0.730159	1	23.024	10.1275	5.95709	67.1369	753.565	26.8478	0.444444	2	76	108	0	0	0	0	0	0
OEC-07-G3	66	6.4	222.011	6.98889	0.855556	0.855556	0.444444	0.466667	0.422222	0.277778	0.966667	2.71111	6.76667	0.211111	0.588889	2.12222	0.766667	3.75556	0.588889	2.45556	3.86667	1.38889	1.12222	1.16667	3.35556	138.333	24.6222	40.3778	90	0.623391	0.9375	0.629371	1	34.462	12.5963	9.84916	22.2768	909.178	28.6667	0.261905	2	46	111	0	0	0	0	0	0
OEC-07-G3	67	0.686047	16.593	4.24419	0.325581	0.837209	0.686047	0.476744	0.604651	0.22093	0.744186	2.38372	1.7093	0.116279	0.918605	2.0814	0.755814	1.5	0.44186	6.15116	6.66279	1.5814	4.69767	1.37209	9	128.965	81.5233	142.744	86	0.881841	0.851485	0.597222	1	37.092	16.4632	7.76316	10.2048	251.372	26.8605	0.106383	1	32	0	0	0	0	0	0	0
OEC-07-G3	68	8.72	70.76	3.83	0.59	0.62	0.47	0.42	0.57	0.13	0.7	3.01	2.43	0.19	0.89	2.01	0.77	1.99	0.44	7.24	5.79	1.5	1.72	1.55	2.56	130.26	63.53	111.39	100	0.835397	0.869565	0.555556	1	39.077	16.0203	8.8055	26.5904	541.84	28.12	0.28	3	21	47	58	0	0	0	0	0
OEC-07-G3	69	0.753247	14.0519	2.19481	0.597403	0.831169	0.441558	0.402597	0.649351	0.220779	1.92208	1.79221	1.62338	0.181818	0.766234	2.02597	0.805195	1.20779	0.493506	4.03896	5.80519	1.50649	2.62338	1.81818	3.7013	335.61	151.377	267.922	77	0.848224	0.9625	0.583333	1	31.022	13.7601	7.28787	38.6302	713.727	27.5844	0	0	0	0	0	0	0	0	0	0
OEC-07-G3	70	0.625	79.6	5.15	0.25	1.875	0.75	0.5	1	0.325	0.575	2.625	2.5	0.175	0.9	2.325	0.575	1.325	0.6	10.925	8.225	1.8	2.2	1.525	3.6	126.2	51.825	97.05	40	0.677537	0.909091	0.634921	1	22.007	8.61088	6.3332	8.89542	576	28.225	0.615385	4	29	44	59	102	0	0	0	0
OEC-07-G3	71	18.8889	18.0556	2.33333	0.222222	0.5	0.722222	0.388889	1.16667	0.277778	1	2.72222	1.72222	0.222222	1.61111	3.05556	1.77778	1.38889	1.05556	1.66667	29.1667	1.94444	4.44444	1.72222	2.33333	80.1111	38.8889	63.7778	18	0.80432	1	0.6	1	13.216	6.39347	3.79897	33.1057	83.7222	29.2778	0.125	1	88	0	0	0	0	0	0	0
OEC-07-G3	72	0.867347	102.612	4.56122	0.591837	1.61224	0.744898	0.316327	0.540816	0.265306	0.77551	2.14286	3.60204	0.132653	0.765306	2.2551	0.826531	1.2551	1	28.8265	5.88776	2.10204	3.42857	2.16327	28.5816	219.082	143.286	249.949	98	0.500077	0.942308	0.742424	1	32.965	12.0928	10.4721	-71.5369	631.714	28.2245	0	0	0	0	0	0	0	0	0	0
OEC-07-G3	73	2.63636	47.375	2.95455	1.10227	3.57955	0.75	0.329545	0.477273	0.352273	1.03409	1.73864	2.59091	0.125	0.625	2.42045	1.27273	1.78409	0.431818	2.28409	5.67045	1.51136	1.65909	1.30682	2.36364	363.25	81.9659	144.83	88	0.60735	0.926316	0.666667	1	32.593	12.0847	9.60051	54.4214	868.534	29.0682	0.512195	3	34	84	110	0	0	0	0	0
OEC-07-G3	74	8.5	129.196	4.59804	0.72549	0.568627	0.598039	0.245098	0.490196	0.176471	0.686275	3.06863	2.26471	0.0784314	0.813725	1.58824	0.843137	1.41176	0.617647	17.7941	4.68627	1.21569	2.08824	1.56863	7	226.745	106.696	188.137	102	0.508062	0.944444	0.653846	1	35.049	12.468	10.7389	-69.4152	192.608	28.7549	0.456522	3	85	99	105	0	0	0	0	0
OEC-07-G3	75	1.16346	100.279	5.32692	0.923077	1.31731	0.740385	0.365385	0.625	0.269231	0.798077	2.00962	3.05769	0.134615	0.538462	2.38462	0.711538	1.40385	0.798077	12.4423	5.30769	1.61538	2.30769	1.54808	13.0673	286.808	91.7212	159.433	104	0.725914	0.904348	0.630303	1	36.72	14.1287	9.71753	-9.9106	736.385	30.0769	0.304348	2	108	115	0	0	0	0	0	0
OEC-07-G3	76	0.685714	42.2714	2.07143	0.342857	0.9	0.657143	0.471429	0.285714	0.1	0.842857	2.02857	1.35714	0.0857143	0.642857	2.14286	1.01429	1.6	0.614286	12.0857	8.58571	1.64286	3.25714	1.74286	6.95714	361.6	100.543	176.371	70	0.619911	0.909091	0.636364	1	29.136	10.8808	8.53787	78.9901	761.771	29.0429	0.583333	4	20	65	103	104	0	0	0	0
OEC-07-G3	77	1.52174	16.9348	1.5	0.173913	0.826087	0.565217	0.369565	0.369565	0.195652	1.1087	1.6087	1.71739	0.0869565	0.934783	2.30435	0.891304	1.32609	0.76087	0.913043	5.21739	1.47826	1.52174	1.36957	1.26087	194.63	64	121.043	46	0.415157	0.938776	0.821429	1	22.354	8.2396	7.49598	-88.37	683.304	30.7174	0.576923	2	81	114	0	0	0	0	0	0
OEC-07-G3	78	0.166667	17.6667	2.83333	0.833333	0.166667	0.333333	1	0	0	1.33333	1.83333	0.5	0	0.166667	1.33333	0.166667	2.16667	0.166667	8.83333	2.83333	0.833333	1.5	1.16667	6.33333	117.333	42.8333	81.8333	6	0.632456	1	0.666667	1	5.905	3.33333	2.58199	-45	775.167	30.1667	0	0	0	0	0	0	0	0	0	0
OEC-07-G3	79	0.542857	180.886	7.4	0.857143	1.38571	0.628571	0.442857	0.471429	0.314286	0.628571	1.7	3.77143	0.0714286	0.442857	2.11429	1.02857	0.957143	0.571429	10.8	3.65714	1.14286	1.5	1.27143	24.8857	117.886	67.9	121.571	70	0.810888	0.853659	0.598291	1	31.278	12.9465	7.57629	20.014	36.5857	30.3429	0.153846	1	40	0	0	0	0	0	0	0
OEC-07-G3	80	11.6	152.944	4.76667	0.822222	1.82222	0.766667	0.311111	0.6	0.155556	0.722222	2.04444	2.9	0.122222	0.722222	1.61111	1.64444	1.64444	0.766667	9.76667	26.3111	1.25556	2.28889	1.43333	6.42222	227.589	104.133	183.944	90	0.292547	0.909091	0.681818	1	33.337	11.2387	10.747	-72.6206	647.067	29.7778	0.238095	2	45	100	0	0	0	0	0	0
OEC-07-G3	81	0.826087	73.8435	4.08696	0.573913	0.826087	0.46087	0.373913	0.486957	0.147826	0.8	2.2	2.47826	0.182609	0.791304	2.18261	0.695652	1.53043	0.721739	14.1739	4.86957	1.52174	2.22609	1.67826	6.52174	279.957	109.565	194.139	115	0.685524	0.877863	0.638889	1	42.029	14.671	10.6812	-22.3847	694	30.9652	0.510638	2	77	109	0	0	0	0	0	0
OEC-07-G3	82	4.39437	57.6056	2.47183	0.415493	0.866197	0.464789	0.408451	0.528169	0.211268	0.704225	2.19014	2.35211	0.211268	0.704225	1.71127	1.04225	1.43662	0.338028	1.02113	27.0563	1.26056	1.85211	1.40141	3.02817	150.915	85.4366	149.669	142	0.687011	0.876543	0.596639	1	47.107	16.7906	12.2008	3.19094	479.845	30.8803	0.421053	3	36	51	117	0	0	0	0	0
OEC-07-G3	83	2.68148	61.4148	3.41481	0.674074	1.08148	0.548148	0.340741	0.533333	0.22963	0.681481	2.21481	1.88889	0.192593	0.748148	1.8	0.785185	1.28889	0.903704	28.2148	13.9037	1.67407	2.67407	1.19259	4.71852	282.133	74.3333	130.719	135	0.867093	0.882353	0.61086	1	45.147	19.4647	9.69629	68.2869	800.807	34.3037	0.0172414	1	48	0	0	0	0	0	0	0
OEC-07-G3	84	1.30159	58.7302	2.85714	0.730159	1.15079	0.412698	0.174603	0.47619	0.18254	0.769841	1.37302	2.03968	0.0634921	0.619048	2.04762	0.730159	1.37302	0.65873	2.65079	3.92857	1.20635	1.38889	1.21429	4.26984	304.786	64.9365	116.548	126	0.902781	0.768293	0.552632	1	50.2	21.5466	9.26718	-11.8732	882.532	32.3889	0.15873	1	73	0	0	0	0	0	0	0
OEC-07-G3	85	1.74286	18.7	4.17143	0.471429	0.842857	0.671429	0.528571	0.628571	0.328571	1.68571	2.28571	2.02857	0.214286	0.928571	2.88571	1.21429	1.35714	0.585714	2.35714	8.41429	1.64286	2.44286	1.5	2.64286	205.457	79.1571	138.071	70	0.776672	0.933333	0.636364	1	29.872	12.2693	7.72849	-43.1599	203.757	32.5429	0.447368	3	74	105	123	0	0	0	0	0
OEC-07-G3	86	0.890244	7.7439	1.26829	0.195122	0.45122	0.365854	0.280488	0.378049	0.121951	0.45122	1.40244	1.15854	0.0609756	0.414634	1.45122	0.292683	1.23171	0.256098	11.3659	6.21951	0.926829	1.68293	1.31707	5.46341	192.659	84.6341	145.39	82	0.831114	0.836735	0.640625	1	39.672	14.7503	8.20264	17.866	269.402	34.5122	0.652174	3	56	116	119	0	0	0	0	0
OEC-07-G3	87	1.19469	65.531	2.97345	0.513274	1	0.415929	0.318584	0.345133	0.123894	0.637168	1.90265	1.61062	0.168142	0.646018	1.19469	1.49558	1.17699	0.336283	7.42478	11.8142	1.0708	1.81416	1.45133	3.53097	169.991	88.8142	157.673	113	0.656433	0.91129	0.620879	1	38.961	14.0633	10.6092	-47.3327	511.982	32.9735	0.297872	2	49	138	0	0	0	0	0	0
OEC-07-G3	88	1.60606	92.2323	7.86869	0.656566	3.52525	0.666667	0.383838	0.565657	0.252525	2.26263	2.59596	2.62626	0.242424	0.59596	2.49495	0.888889	1.78788	0.616162	7.24242	6.74747	1.11111	1.92929	1.37374	6.24242	171.364	60.9293	112.313	99	0.801391	0.925234	0.543956	1	36.745	14.9376	8.93479	-40.5496	77.7273	36.5556	0.404255	4	62	71	143	155	0	0	0	0
OEC-07-G3	89	0.860759	28.7595	2.48101	0.227848	0.721519	0.392405	0.329114	0.417722	0.177215	0.417722	2.1519	1.70886	0.0759494	0.518987	1.41772	0.607595	1.5443	0.493671	14.519	4.96203	1.26582	1.88608	1.07595	12.0506	129.038	61.4177	109.101	79	0.485822	0.929412	0.718182	1	30.062	10.9205	9.54514	16.1908	405.329	34.3544	0.578947	3	52	96	128	0	0	0	0	0
OEC-07-G3	90	1.43548	62.8065	3.57258	0.620968	1.29032	0.532258	0.330645	0.5	0.137097	0.701613	1.92742	1.96774	0.169355	0.717742	1.56452	0.862903	1.03226	0.637097	14.1613	5.24194	1.50806	1.68548	0.846774	1.77419	173.331	75.4032	130.887	124	0.559497	0.885714	0.635897	1	42.426	14.4592	11.9843	37.0341	323.298	34.1855	0.54717	4	94	112	125	136	0	0	0	0
OEC-07-G3	91	0.666667	28.85	3.08333	0.266667	0.833333	0.666667	0.383333	0.55	0.266667	0.616667	2.58333	1.6	0.166667	1	2.53333	0.783333	1.21667	0.4	2.96667	6.13333	2	2.01667	1.38333	3.21667	130.3	59.5	102.967	60	0.787804	0.952381	0.545455	1	28.02	11.4751	7.0678	-49.0093	351.117	34.4667	0.333333	2	106	148	0	0	0	0	0	0
OEC-07-G3	92	1.50926	36.1574	2.62037	0.287037	0.824074	0.305556	0.324074	0.287037	0.175926	0.416667	1.90741	1.86111	0.0925926	0.546296	1.47222	0.425926	1.25	0.5	8.5463	3.92593	1.08333	2.12963	1.46296	6.16667	198.648	83.1111	146.917	108	0.402937	0.955752	0.75	1	35.471	12.4363	11.382	-12.5238	562.509	34.6204	0.395349	2	102	131	0	0	0	0	0	0
OEC-07-G3	93	2.93367	617.235	16.5204	2.32653	1.65816	1.12755	0.484694	0.852041	0.392857	1.08673	2.60714	10.1633	0.285714	1.33673	4.64286	2.43367	2.53571	1.20408	23.0306	17.6684	1.80102	1.86224	1.29592	20.949	569.699	110.643	196.98	196	0.872318	0.886878	0.608696	1	57.089	23.9925	11.7309	14.6504	934	33.2704	0.608696	3	61	121	135	0	0	0	0	0
OEC-07-G3	94	1.37662	33.3117	3.22078	0.38961	0.909091	0.623377	0.428571	0.402597	0.246753	0.675325	1.93506	2.25974	0.155844	0.675325	1.94805	0.831169	1.11688	0.584416	1.24675	5.62338	1.50649	1.20779	0.844156	0.974026	174.429	91.4935	165.506	77	0.737807	0.950617	0.740385	1	30.707	12.225	8.252	9.89608	310.494	36.4286	0.486486	3	90	140	144	0	0	0	0	0
OEC-07-G3	95	1.44295	9.81879	1.67114	0.255034	0.637584	0.33557	0.348993	0.483221	0.167785	0.557047	1.54362	4.14765	0.100671	0.543624	1.5302	0.604027	1.0604	0.463087	11.7517	7.02685	1.12081	1.69128	1.21477	3.19463	223.725	98.2081	177.342	149	0.51956	0.937107	0.662222	1	43.369	15.1537	12.9478	24.4723	427.993	34.349	0.446429	4	64	96	97	137	0	0	0	0
OEC-07-G3	96	0.770492	4.91803	1.29508	0.409836	0.47541	0.311475	0.508197	0.42623	0.245902	1.34426	2	1.13115	0.0655738	0.885246	1.44262	0.786885	2.01639	0.655738	1	5.72131	1.91803	1.19672	0.885246	1.31148	115.033	64.8361	114.607	61	0.716423	0.897059	0.616162	1	28.375	10.895	7.60108	64.472	414.623	37.377	0.676471	4	60	89	95	128	0	0	0	0
OEC-07-G3	97	1.55385	8.73846	1.89231	0.307692	0.538462	0.430769	0.246154	0.569231	0.153846	0.892308	1.83077	3.09231	0.0461538	0.676923	1.38462	0.615385	1.63077	0.307692	0.830769	3.89231	1.06154	1.07692	0.615385	0.738462	252.385	129.338	229.277	65	0.753496	0.942029	0.677083	1	28.929	11.7262	7.70942	13.6828	442.908	36.1846	0.416667	3	54	64	95	0	0	0	0	0
OEC-07-G3	98	0.55102	104.959	6.32653	0.591837	1.2449	0.510204	0.428571	0.959184	0.326531	1.12245	4.16327	5.59184	0.163265	1.06122	2.77551	0.959184	1.67347	0.959184	1.81633	8.97959	1.67347	2.46939	1.85714	2.59184	125.429	78.6327	135.49	49	0.757387	0.98	0.816667	1	22.834	9.86448	6.44117	4.06989	54.2449	36.5918	0	0	0	0	0	0	0	0	0	0
OEC-07-G3	99	14.7123	32.9589	3.31507	0.287671	0.589041	0.465753	0.150685	0.342466	0.273973	0.712329	2.38356	1.41096	0.136986	0.575342	1.94521	1.57534	2.68493	0.465753	8.28767	4.42466	0.972603	3.17808	1.89041	10.5616	187.548	90.3699	158.096	73	0.656217	0.960526	0.737374	1	28.921	11.2744	8.50738	-58.9699	185.781	37.0822	0.371429	2	74	105	0	0	0	0	0	0
OEC-07-G3	100	1.56818	63.5455	3.31818	0.545455	1.40909	0.477273	0.318182	0.409091	0.363636	0.636364	1.90909	2.29545	0.0227273	0.659091	1.97727	0.568182	1.27273	0.886364	24.4545	4.65909	1.36364	2.38636	1.20455	13.5227	159.205	58.2273	100.386	44	0.690868	0.956522	0.698413	1	21.916	8.95577	6.47485	-24.6142	642.591	38.1591	0.333333	1	80	0	0	0	0	0	0	0
OEC-07-G3	101	4.2	94.1333	4.5	0.566667	0.8	0.566667	0.5	0.966667	0.366667	1.2	3.26667	4.43333	0.2	1.4	3.23333	1.36667	5.56667	0.633333	9.26667	37.2	2.1	3.13333	1.33333	4.1	114.9	28.4	52.2333	30	0.54089	0.967742	0.714286	1	17.69	6.91159	5.81329	3.58059	726.633	37.0333	0.35	2	115	132	0	0	0	0	0	0
OEC-07-G3	102	0.966102	27.9576	4	0.432203	1.50847	0.449153	0.20339	0.576271	0.271186	0.70339	1.77119	1.35593	0.254237	0.59322	1.68644	0.618644	1.09322	0.533898	16.2966	8.57627	1.22881	1.72034	1.08475	3.04237	149.059	68.339	119.398	118	0.692406	0.944	0.75641	1	38.456	14.7254	10.6245	40.6075	576.144	37.9322	0.434783	4	59	70	92	131	0	0	0	0
OEC-07-G3	103	1.09709	163.835	5.93204	0.825243	1.81553	0.679612	0.514563	0.582524	0.203883	0.893204	2.30097	3.78641	0.106796	0.728155	2.35922	0.747573	1.47573	0.76699	19.3204	10.5146	1.58252	2.49515	1.70874	14.3689	268.845	74.6019	133.146	103	0.828884	0.81746	0.495192	1	42.418	16.6732	9.32733	64.3441	757.019	40.932	0.75	4	76	104	108	151	0	0	0	0
OEC-07-G3	104	0.756757	82.0541	4.08108	0.675676	0.810811	0.459459	0.108108	0.513514	0.189189	0.837838	1.37838	2.10811	0.216216	0.540541	1.75676	0.675676	1.18919	0.297297	1.91892	4.13514	0.972973	2.10811	1.32432	2.48649	174.649	38.7568	67.9189	37	0.575098	0.902439	0.660714	1	20.138	7.75437	6.34372	-66.9524	767.162	38.4054	0.458333	3	76	103	151	0	0	0	0	0
OEC-07-G3	105	11.0364	77.7636	3.92727	0.309091	0.581818	0.381818	0.345455	0.509091	0.236364	0.890909	1.85455	1.72727	0.0909091	0.654545	1.41818	0.8	3.09091	0.636364	11.3091	4.01818	1.05455	1.89091	1.89091	8.96364	208.945	109.745	192.145	55	0.775602	0.932203	0.625	1	25.406	10.7455	6.78278	16.0027	196.818	39.4727	0.735294	4	74	85	99	123	0	0	0	0
OEC-07-G3	106	1	41.8784	3.81081	0.283784	0.743243	0.391892	0.527027	0.527027	0.216216	0.702703	2.82432	1.54054	0.162162	0.756757	2.25676	0.540541	1.28378	0.364865	24.0135	5.59459	1.7027	2.04054	1.5	13.8919	154.324	102.095	181.365	74	0.653656	0.936709	0.672727	1	29.872	11.3791	8.61165	-61.9504	343.622	39.2568	0.783784	4	91	112	148	154	0	0	0	0
OEC-07-G3	107	1.14851	76.1485	4.23762	0.584158	1.67327	0.60396	0.435644	0.524752	0.108911	0.594059	1.89109	2.08911	0.0693069	0.534653	1.53465	0.475248	1.12871	0.673267	28.0396	4.63366	0.920792	1.60396	1.30693	4.20792	178.485	112.158	199.574	101	0.637226	0.90991	0.706294	1	35.752	13.2569	10.2168	-11.8267	389.861	38.8119	0.325581	2	128	141	0	0	0	0	0	0
OEC-07-G3	108	1.22609	28.4261	4.09565	0.365217	0.991304	0.469565	0.26087	0.556522	0.313043	1.08696	3.12174	2.10435	0.0956522	0.747826	2.02609	0.686957	1.73913	0.617391	18.113	5.82609	1.66957	2.2087	1.53913	29.6522	261.826	69.8696	127.852	115	0.798576	0.934959	0.71875	1	39.49	15.9253	9.58537	-86.5575	748.009	39.3217	0.829787	5	65	75	103	115	147	0	0	0
OEC-07-G3	109	1.13793	85.0172	4.08621	0.586207	1.43103	0.724138	0.344828	0.551724	0.172414	1.03448	2.10345	3.12069	0.0862069	0.568966	2.2931	1.25862	1.39655	0.62069	1.15517	5.34483	1.55172	1.12069	0.655172	0.775862	246.379	110.948	197.172	58	0.779965	0.892308	0.585859	1	28.003	11.392	7.12941	31.9398	694.793	40.7931	0.647059	3	81	114	150	0	0	0	0	0
OEC-07-G3	110	1.01887	14.4151	2.24528	0.358491	0.415094	0.377358	0.150943	0.45283	0.264151	0.849057	1.16981	1.5283	0.150943	0.622642	1.0566	0.754717	1.03774	0.45283	1.01887	4.66038	0.924528	1.56604	1.41509	4.69811	465.868	176.245	312.604	53	0.707782	0.883333	0.6625	1	25.861	10.1183	7.14791	12.8613	861.736	38.5094	0.59375	4	73	133	134	142	0	0	0	0
OEC-07-G3	111	1.33333	88.5238	4.85714	0.309524	0.571429	0.666667	0.214286	0.380952	0.238095	0.833333	1.52381	2.90476	0.166667	0.47619	2.30952	0.595238	1.35714	0.285714	2.97619	4.21429	1.14286	1.16667	1.40476	2.16667	176.524	24.9524	44.6429	42	0.756022	0.954545	0.777778	1	22.354	9.31541	6.09736	-80.1463	909.952	39.4762	0.24	2	66	152	0	0	0	0	0	0
OEC-07-G3	112	1.39062	58.9688	3.35938	0.65625	0.8125	0.453125	0.75	0.5	0.3125	0.96875	3.07812	3.48438	0.09375	1.01562	2.875	1.29688	1.5625	0.515625	3.17188	6.9375	1.5625	2.125	1.3125	5.65625	184.016	86.625	147.328	64	0.810891	0.888889	0.533333	1	30.815	12.317	7.20789	-64.7663	334.875	38.9844	0.756757	4	90	106	125	154	0	0	0	0
OEC-07-G3	113	0.895833	51.4028	2.42361	0.951389	0.875	0.416667	0.3125	0.416667	0.131944	0.618056	1.84722	3.16667	0.0972222	0.5625	1.5625	1.20139	1.125	0.430556	1.30556	3.99306	1.01389	2.0625	1.41667	5.40278	319.528	64.7083	113.639	144	0.800283	0.917197	0.642857	1	45.395	18.2096	10.9189	-37.8853	828.944	40.2917	0.375	3	55	130	133	0	0	0	0	0
OEC-07-G3	114	1.44186	99.0155	3.87597	0.488372	1.05426	0.465116	0.426357	0.589147	0.193798	1.09302	2.02326	3.93023	0.100775	0.79845	1.93798	1.06202	1.36434	0.348837	2.24031	6.0155	1.24806	2.22481	1.34109	4.33333	234.186	80.7597	143.194	129	0.733653	0.969925	0.708791	1	39.234	15.7198	10.682	-46.3797	682.31	42.4109	0.44	3	77	109	162	0	0	0	0	0
OEC-07-G3	115	1.12	66.28	3.28	0.56	0.706667	0.386667	0.386667	0.586667	0.266667	0.64	1.69333	1.70667	0.146667	0.626667	1.72	0.346667	0.92	0.626667	20.6	4.86667	0.933333	1.66667	1.42667	7.6	324.32	116.387	202.947	75	0.710825	0.949367	0.757576	1	30.31	11.9915	8.43445	-21.9163	737.427	40.5333	0.888889	5	75	101	108	132	147	0	0	0
OEC-07-G3	116	0.96875	53	2.10938	0.453125	0.421875	0.46875	0.453125	0.609375	0.1875	0.65625	1.78125	1.76562	0.109375	0.8125	1.9375	0.546875	1.23438	0.546875	11.8594	5.625	1.25	1.8125	1.3125	5.51562	152.266	64.1562	115.312	64	0.816721	0.941176	0.727273	1	28.441	12.1637	7.01888	-35.6169	283.922	38.5781	0.735294	5	63	86	119	127	140	0	0	0
OEC-07-G3	117	1.49565	97.4435	3.77391	3.37391	0.834783	0.495652	0.252174	0.669565	0.234783	0.721739	2.6	4.13043	0.113043	0.773913	1.9913	0.634783	1.67826	0.617391	2.89565	5.31304	1.26087	1.76522	1.03478	1.57391	232.661	109.878	193.557	115	0.823257	0.958333	0.69697	1	38.473	16.2271	9.21165	-30.3692	478.183	42.2609	0.270833	1	82	0	0	0	0	0	0	0
OEC-07-G3	118	0.578947	24.8947	1.68421	0	0.473684	0.105263	0.157895	0.368421	0.105263	0.421053	1.05263	0.842105	0	0.210526	0.631579	0.263158	0.157895	0.263158	2.36842	1.36842	0.789474	0.578947	0.263158	1.05263	182.842	32.2632	62.6842	19	0.478517	0.95	0.76	1	12.554	5.38834	4.73138	45	893.947	42.0526	0	0	0	0	0	0	0	0	0	0
OEC-07-G3	119	1.25472	7	1.5283	0.254717	0.924528	0.349057	0.320755	0.518868	0.160377	2.51887	1.4717	1.0566	0.179245	0.669811	1.29245	0.358491	1.03774	0.54717	9.64151	9.99057	1.01887	1.21698	0.886792	1.31132	243.33	143.302	255.821	106	0.924843	0.711409	0.53	1	51.01	21.4929	8.1748	-10.4862	271.802	42.7358	0.440678	3	86	116	127	0	0	0	0	0
OEC-07-G3	120	0.964706	9.32941	2.45882	0.294118	0.705882	0.4	0.305882	0.435294	0.282353	0.635294	2.05882	1.04706	0.0941176	0.705882	1.51765	0.870588	0.964706	0.458824	1.42353	9.68235	1.23529	2.57647	2.50588	4.83529	198.082	77.8706	140.376	85	0.361809	0.965909	0.85	1	30.31	10.8806	10.1434	55.3077	173.212	43.5294	0.222222	1	122	0	0	0	0	0	0	0
OEC-07-G3	121	4.30337	315.157	9.8764	1.68539	2.02247	0.808989	0.516854	0.786517	0.382022	1.13483	2.41573	5.79775	0.202247	0.910112	4.32584	1.16854	1.61798	0.932584	8.38202	7.91011	2.40449	1.44944	1.64045	2.91011	1231.27	91.7528	167.292	89	0.65265	0.723577	0.390351	1	47.562	14.8457	11.248	-6.43503	932.719	43.9663	0.807692	5	93	135	152	165	176	0	0	0
OEC-07-G3	122	1.54386	6.84211	1.08772	0.157895	0.561404	0.315789	0.192982	0.54386	0.385965	0.526316	1.40351	1.15789	0.192982	0.491228	1.57895	0.736842	1.24561	0.526316	0.824561	4.24561	1.2807	1.24561	0.719298	1.29825	338.351	93.9649	164.105	57	0.131556	0.95	0.791667	1	25.348	8.82977	8.75303	-25.0169	163.123	43.7368	0.3	1	120	0	0	0	0	0	0	0
OEC-07-G3	123	10.1333	83.2167	3.26667	0.433333	0.75	0.666667	0.516667	0.566667	0.25	0.866667	3.08333	1.91667	0.2	0.9	2.5	0.8	2.81667	0.583333	4.71667	5.05	1.53333	2.76667	1.55	4.06667	116.333	58.85	103.4	60	0.859312	0.882353	0.5	1	29.343	12.6288	6.45901	31.525	203.167	44.7833	0.243243	2	85	105	0	0	0	0	0	0
OEC-07-G3	124	0.789809	100.637	4.96815	4.00637	0.66242	0.700637	0.350318	0.573248	0.22293	0.872611	3.05096	2.61783	0.171975	0.929936	2.52866	0.808917	3.57325	0.707006	17.0064	5.50955	1.49682	2.25478	1.52866	10.9427	175.096	76.3376	137.057	157	0.763959	0.907514	0.615686	1	45.536	18.0849	11.6695	56.7495	221.191	45.5287	0	0	0	0	0	0	0	0	0	0
OEC-07-G3	125	1.01493	219.119	8.56716	0.970149	1.19403	0.701493	0.432836	0.41791	0.328358	0.58209	2.08955	4.70149	0.134328	0.58209	1.97015	0.552239	1.01493	0.38806	14.4179	5.43284	1.32836	1.92537	1.73134	7.29851	167.388	72.0299	125.239	67	0.692843	0.971014	0.676768	1	27.722	11.1953	8.07277	-71.3179	328.731	45.3582	0.777778	5	90	112	136	154	188	0	0	0
OEC-07-G3	126	0.733333	18.32	2.93333	0.573333	0.72	0.6	0.506667	0.573333	0.293333	1.17333	3.77333	1.62667	0.16	0.666667	2.32	0.92	1.84	0.6	7.49333	7.62667	1.74667	2.10667	1.6	3.49333	158.707	55.36	94.3867	75	0.253802	0.961538	0.75	1	28.557	10.0445	9.71565	25.627	241.013	44.88	0.0857143	1	170	0	0	0	0	0	0	0
OEC-07-G3	127	1.20833	83.1667	3.08333	0.375	0.791667	0.291667	0.458333	0.208333	0.208333	1.125	3.54167	2.54167	0.458333	0.958333	2.45833	1.125	1.375	0.75	11.3333	7.83333	1.375	2.875	2.29167	5.29167	134.708	95.6667	171	24	0.740955	0.923077	0.8	1	15.159	6.9098	4.64031	57.0059	283.792	47.2083	0.5	3	116	119	140	0	0	0	0	0
OEC-07-G3	128	0.654762	69.1667	3.25	0.583333	0.857143	0.52381	0.309524	0.309524	0.25	1.10714	3.5119	3.47619	0.130952	0.833333	2.46429	0.678571	1.39286	0.452381	4.94048	5.4881	1.57143	1.82143	1.32143	1.42857	83.4881	46.1786	80.9643	84	0.878808	0.903226	0.6	1	34.561	15.5626	7.42607	-28.1362	404.786	44.4643	0.431818	3	89	96	107	0	0	0	0	0
OEC-07-G3	129	1.14815	11.1852	0.777778	0.296296	0.925926	0.518519	0.222222	0.592593	0.296296	0.37037	1.55556	0.666667	0.111111	0.555556	1.59259	0.703704	1.77778	0.333333	1.03704	4.92593	1.11111	0.814815	0.851852	1.2963	208.407	48.4815	84.7407	27	0.70838	0.964286	0.642857	1	16.218	7.15798	5.05233	-65.8736	651.815	45.037	0	0	0	0	0	0	0	0	0	0
OEC-07-G3	130	1.22059	46.7206	2.61765	0.544118	1.91176	0.544118	0.397059	0.544118	0.176471	0.764706	2.75	2.39706	0.147059	0.794118	2.77941	0.882353	1.52941	0.617647	12.6618	5.10294	1.58824	2.66176	2.17647	5.10294	454.015	120.588	215.25	68	0.809076	0.931507	0.708333	1	28.929	12.3817	7.27679	-72.8377	819.191	43.75	0.722222	3	113	139	160	0	0	0	0	0
OEC-07-G3	131	46.625	170.25	5.43182	1.125	0.965909	0.806818	0.602273	0.5	0.272727	0.75	2.375	3.82955	0.0681818	0.704545	2.45455	1.09091	0.954545	0.454545	4.98864	5.70455	0.954545	2.23864	1.35227	3.125	143.523	64.2159	113.023	88	0.538478	0.916667	0.666667	1	33.329	11.8407	9.97748	-18.2323	562.466	45.6477	0.3	2	92	102	0	0	0	0	0	0
OEC-07-G3	132	0.436364	17.6727	1.54545	0.181818	0.363636	0.290909	0.327273	0.309091	0.163636	0.454545	3.45455	0.836364	0.127273	0.418182	1.43636	0.254545	2.8	0.272727	1.81818	2.69091	0.618182	1.43636	1.01818	3.54545	211.545	62.7273	110	55	0.577305	0.932203	0.763889	1	24.612	9.42776	7.69803	10.8456	727.291	45.3636	0.37931	3	101	115	147	0	0	0	0	0
OEC-07-G3	133	1.63006	14.2659	1.71098	0.381503	0.479769	0.364162	0.306358	0.468208	0.213873	0.433526	1.16763	1.17919	0.0809249	0.618497	1.31214	0.728324	0.988439	0.433526	0.942197	3.9422	1.08092	1.17341	0.976879	1.31792	542.566	162.173	287.965	173	0.538138	0.804651	0.535604	1	56.701	18.0116	15.1812	85.0435	847.283	43.6416	0.337838	4	110	113	142	169	0	0	0	0
OEC-07-G3	134	1.83333	15.3472	1.80556	0.277778	0.75	0.319444	0.236111	0.305556	0.138889	0.833333	0.875	0.875	0.111111	0.791667	1.29167	0.833333	1.36111	0.694444	15	4.125	0.875	1.97222	1.72222	8.83333	381.028	61.0556	107.444	72	0.444417	0.923077	0.72	1	29.665	10.4241	9.33809	63.3163	863.875	46.9167	0.914286	5	110	142	145	169	182	0	0	0
OEC-07-G3	135	9.87143	480.114	14.2714	1.81429	1.48571	0.971429	0.371429	0.957143	0.342857	0.9	2.8	6.67143	0.228571	1.15714	5.4	1.8	1.48571	0.9	10.6	6.54286	2.04286	1.47143	1.21429	2.28571	755.5	37.0571	65.5571	70	0.54804	0.843373	0.486111	1	35.198	11.6829	9.77219	55.5045	944.086	44.7857	0.6	3	93	121	165	0	0	0	0	0
OEC-07-G3	136	1.0404	9.84848	1.27273	0.383838	0.858586	0.474747	0.30303	0.707071	0.212121	0.747475	1.81818	1.90909	0.212121	0.878788	2.06061	0.777778	1.60606	0.656566	12.2828	14.2626	1.40404	1.48485	1.35354	2.92929	196.283	88.3232	153.909	99	0.752746	0.942857	0.761538	1	34.801	14.0336	9.23849	75.4148	318.606	47.7879	0.804878	4	90	125	144	188	0	0	0	0
OEC-07-G3	137	25.0326	267.826	9.05435	1.34783	1.33696	0.728261	0.51087	0.684783	0.347826	1.11957	3.47826	5.21739	0.108696	1.18478	2.22826	0.76087	1.23913	0.663043	12.6739	21.0326	1.97826	2.54348	1.79348	3.27174	144.891	86.6522	151.207	92	0.436525	0.958333	0.69697	1	32.13	11.5396	10.3821	1.48609	431.391	46.7717	0.390244	2	95	166	0	0	0	0	0	0
OEC-07-G3	138	0.903226	273	13.0323	1.24194	1.29032	0.655914	0.44086	0.72043	0.231183	1.06989	2.27419	4.72043	0.182796	0.741935	2.32796	0.650538	2.56452	0.553763	14.1129	5.45161	1.72581	1.77419	1.65054	19.5215	141.554	86.3548	152.226	186	0.840298	0.841629	0.603896	1	55.824	21.8257	11.8323	-11.2334	511.032	45.4785	0.471429	5	87	153	174	175	179	0	0	0
OEC-07-G3	139	1.23333	48.0833	3	0.266667	0.716667	0.483333	0.416667	0.616667	0.183333	0.766667	2.38333	2	0.183333	0.683333	2.3	0.6	1.5	0.416667	8.83333	7.25	1.31667	2.1	1.98333	4.45	396.4	106.267	184.55	60	0.491223	0.923077	0.75	1	26.481	9.56461	8.3311	56.3206	810.433	45.7	0.566667	3	130	160	164	0	0	0	0	0
OEC-07-G3	140	0.759259	84.9722	3.36111	0.527778	0.814815	0.388889	0.398148	0.574074	0.203704	1.4537	1.49074	2.93519	0.0925926	0.740741	1.78704	0.62037	1.32407	0.824074	8.34259	5.2037	1.55556	1.96296	0.916667	5.5463	137.278	67.2778	122.889	108	0.907782	0.84375	0.529412	1	42.426	19.3031	8.09653	30.3107	295.87	43.9259	0.425926	5	63	94	116	127	144	0	0	0
OEC-07-G3	141	3.77273	32.5455	2.15909	0.25	0.363636	0.363636	0.159091	0.340909	0.113636	0.5	1.56818	1.45455	0.0454545	0.0909091	1.22727	0.204545	1.36364	0.386364	8.79545	8.43182	0.681818	1.59091	1.47727	3.97727	227.364	120.114	206.841	44	0.505532	0.93617	0.698413	1	22.189	8.30359	7.1644	-11.8939	386.341	47.6818	0.444444	2	107	161	0	0	0	0	0	0
OEC-07-G3	142	1.92593	18.7778	2.48148	0.666667	0.37037	0.777778	0.222222	0.703704	0.0740741	0.592593	1	2.14815	0.37037	0.555556	1.88889	0.555556	1.40741	0.518519	2.96296	4.22222	1.59259	1.2963	0.851852	1.33333	607.481	194.259	344.815	27	0.686301	0.9	0.5625	1	17.897	7.24579	5.26999	88.0152	855.556	46.6296	0.857143	4	110	133	134	169	0	0	0	0
OEC-07-G3	143	0.760563	3.94366	3.11268	0.140845	0.915493	0.394366	0.084507	0.478873	0.056338	1.15493	2.50704	2.15493	0.0704225	0.492958	1.02817	1.47887	1.47887	0.507042	0.901408	4.35211	0.957746	1.02817	1.33803	4.61972	168.887	84.8732	147.127	71	0.215288	0.972603	0.876543	1	26.944	9.72122	9.49326	0	86.7465	48	0.3125	2	88	155	0	0	0	0	0	0
OEC-07-G3	144	1.04762	15.5238	3.36508	0.301587	1.11111	0.460317	0.412698	0.555556	0.365079	0.809524	1.47619	2.09524	0.0952381	0.809524	1.87302	1.5873	1.34921	0.333333	1.57143	6.39683	1.09524	2.14286	1.49206	1.95238	138.032	63	109.365	63	0.807845	0.926471	0.65625	1	28.284	11.8925	7.00938	-80.352	309.841	47.9048	0.5	3	94	136	140	0	0	0	0	0
OEC-07-G3	145	1.65714	19.2857	1.38095	0.219048	0.514286	0.390476	0.247619	0.371429	0.314286	0.733333	1.22857	1.2	0.047619	0.695238	1.41905	0.971429	1.32381	0.419048	1.08571	4.4	1.09524	1.27619	1.12381	1.05714	436.41	127.676	221.752	105	0.683099	0.889831	0.681818	1	37.472	13.9931	10.2195	89.9208	873.686	47.9143	0.5	4	134	172	182	203	0	0	0	0
OEC-07-G3	146	0.671875	29.5312	2.4375	0.375	0.96875	0.546875	0.203125	0.5625	0.234375	0.75	1.90625	0.921875	0.109375	0.515625	2.1875	0.984375	1.32812	1.10938	13.9531	5.10938	1.28125	2.25	1.53125	2.73438	145.719	63.3906	114.719	64	0.470846	0.941176	0.711111	1	25.861	9.70912	8.56554	-74.07	25.1562	48.5938	0	0	0	0	0	0	0	0	0	0
OEC-07-G3	147	0.903226	198.565	7.56452	0.725806	0.887097	0.709677	0.451613	0.403226	0.241935	0.790323	3.06452	5.03226	0.16129	0.66129	2.16129	0.709677	1.46774	0.725806	11.5968	4.8871	1.82258	1.64516	1.8871	5.08065	249.194	100.081	181.581	62	0.910735	0.849315	0.681319	1	30.591	14.413	5.95244	-11.4379	739.323	49.1613	0.972222	5	108	115	132	168	200	0	0	0
OEC-07-G3	148	1.33884	79.595	3.5124	0.727273	0.785124	0.77686	0.413223	0.793388	0.190083	0.950413	3.26446	2.60331	0.190083	1.13223	2.50413	0.958678	1.82645	0.727273	25.0248	11.3223	1.80165	2.55372	2.00826	8.73554	182.752	101.471	179.388	121	0.561162	0.930769	0.664835	1	39.242	13.9121	11.5151	-62.0465	353.017	48.0744	0.68	5	91	106	149	154	167	0	0	0
OEC-07-G3	149	0.821429	81.9071	3.57143	0.535714	1.36429	0.442857	0.342857	0.492857	0.264286	0.585714	1.77143	2.31429	0.142857	0.764286	1.91429	0.414286	1.05	0.7	34.0214	4.75	1.39286	2.22857	1.16429	7.43571	156.764	89.2214	154.936	140	0.565997	0.921053	0.714286	1	43.625	15.0309	12.3916	-46.7501	366.664	49.1714	0.442308	3	148	161	198	0	0	0	0	0
OEC-07-G3	150	1.39474	20.7105	1.5	0.315789	0.736842	0.342105	0.184211	0.447368	0.289474	0.473684	1.44737	1.71053	0.0263158	0.657895	1.47368	1	0.947368	0.315789	0.368421	11	0.973684	0.631579	0.842105	1.47368	151.211	61.4737	110.684	38	0.474606	0.95	0.678571	1	20.146	7.61731	6.70474	31.1309	696.868	49.0526	0.4	2	109	181	0	0	0	0	0	0
OEC-07-G3	151	1.30928	88.1031	3.12371	3.49485	1.12371	0.505155	0.195876	0.412371	0.164948	1.05155	2.01031	2.31959	0.113402	0.639175	1.65979	0.701031	1.12371	0.42268	2.04124	3.90722	1.10309	1.90722	1.87629	4.16495	255.515	80.701	142.495	97	0.394644	0.97	0.678322	1	33.437	11.7371	10.7845	-21.1026	764.515	49.2062	0.465116	3	103	104	186	0	0	0	0	0
OEC-07-G3	152	1.45455	166.876	7.26446	0.842975	1.45455	0.619835	0.305785	0.603306	0.239669	0.917355	1.99174	3.82645	0.140496	0.834711	2.56198	0.983471	1.98347	0.719008	2.8843	5.15702	1.42975	2.20661	1.60331	4.27273	418.711	66.0248	115.388	121	0.669217	0.812081	0.508403	1	45.627	15.6196	11.6064	-18.5476	921.826	49.6281	0.322034	3	111	121	176	0	0	0	0	0
OEC-07-G3	153	1.60976	11.6098	2.41463	0.682927	0.463415	0.658537	0.219512	0.414634	0.097561	0.756098	2.21951	3.58537	0.097561	0.634146	2.70732	0.536585	1.92683	0.609756	1.41463	5.41463	1.39024	1.21951	1.02439	1.56098	293.39	135.439	237.146	41	0.517832	0.931818	0.640625	1	20.907	8.01209	6.8542	51.6493	498.585	49.561	0.592593	2	138	179	0	0	0	0	0	0
OEC-07-G3	154	0.964286	65.4643	3.46429	0.428571	0.696429	0.732143	0.357143	0.589286	0.25	1.10714	2.82143	2.32143	0.178571	1.14286	2.23214	0.910714	2.30357	0.392857	20.5893	11.6786	1.625	2.10714	1.75	2.64286	162.732	72.7321	127.661	56	0.765144	0.949153	0.7	1	25.836	10.7415	6.91605	27.1363	338.518	49.9643	0.5625	5	106	112	125	148	167	0	0	0
OEC-07-G3	155	0.882812	25.6172	4.01562	2.14844	1.00781	0.46875	0.367188	0.78125	0.296875	0.898438	2.90625	1.57812	0.171875	0.96875	1.89844	1.25	1.57812	0.546875	5.98438	6.66406	1.625	2.23438	1.63281	3.375	201.953	76.9844	138.953	128	0.682524	0.870748	0.65641	1	44.08	15.5708	11.3801	-61.9256	76.5625	51.0391	0.705882	5	88	143	159	184	194	0	0	0
OEC-07-G3	156	0.898305	35.3729	3.20339	0.355932	0.440678	0.271186	0.305085	0.457627	0.237288	0.440678	1.50847	1.15254	0.135593	0.423729	1.44068	0.847458	0.881356	0.79661	26	2.69492	1.28814	1.86441	1.81356	4.42373	332.017	82.6441	144.661	59	0.464275	0.983333	0.819444	1	24.521	9.32161	8.25607	-67.0327	897.814	50.9831	0.233333	1	157	0	0	0	0	0	0	0
OEC-07-G3	157	0.711111	69.9333	3.37778	0.444444	0.688889	0.422222	0.244444	0.333333	0.0888889	0.888889	1.57778	2.22222	0.177778	0.444444	1.6	0.444444	1.11111	0.4	4.68889	4.2	1.2	1.13333	0.844444	2.06667	230.422	40.8444	71	45	0.534506	0.957447	0.803571	1	21.891	8.46623	7.15535	-83.5342	906.422	51.5556	0.307692	1	156	0	0	0	0	0	0	0
OEC-07-G3	158	0.87037	37.5185	2.0463	0.435185	1.26852	0.37963	0.268519	0.444444	0.25	0.851852	1.64815	1.34259	0.0740741	0.592593	1.37037	0.435185	1.16667	0.851852	13.2963	9.39815	1.24074	1.96296	1.21296	3.61111	331.231	90.8241	157.565	108	0.727739	0.931034	0.701299	1	37.166	14.5641	9.98885	35.5524	788.426	52.537	0.152174	1	209	0	0	0	0	0	0	0
OEC-07-G3	159	0.742857	90.0143	7.18571	3.98571	5.07143	0.685714	0.457143	0.514286	0.214286	1.04286	2.57143	3.94286	0.0857143	1.25714	2.18571	0.871429	1.54286	0.657143	1.12857	6.62857	1.35714	2.18571	1.9	3.47143	132.086	48.3429	89.3286	70	0.893834	0.804598	0.466667	1	35.314	15.4982	6.94938	-66.4495	66.5143	52.9857	0.4	2	155	194	0	0	0	0	0	0
OEC-07-G3	160	6.2766	26.766	2.19149	0.404255	0.829787	0.510638	0.404255	0.489362	0.404255	0.553191	1.55319	1.17021	0.170213	0.914894	1.82979	0.382979	1.70213	0.382979	2.74468	4.74468	1.38298	1.53191	0.617021	1.82979	392.894	102.468	180.255	47	0.619614	0.903846	0.5875	1	24.273	9.23193	7.2462	-72.9861	817.66	53.6809	0.709677	4	130	139	164	189	0	0	0	0
OEC-07-G3	161	0.969072	95.1443	3.93814	0.546392	0.865979	0.546392	0.340206	0.412371	0.216495	0.618557	1.86598	4.34021	0.0824742	0.525773	1.90722	0.536082	0.876289	0.226804	1.47423	4.83505	1.04124	1.76289	1.18557	4.70103	168	74.2474	133.474	97	0.440268	0.960396	0.673611	1	33.817	11.9557	10.7346	62.0869	378.402	54.4227	0.55814	4	141	149	198	211	0	0	0	0
OEC-07-G3	162	1.89888	46.7416	3.21348	0.595506	1.06742	0.41573	0.202247	0.393258	0.280899	0.853933	1.69663	2.73034	0.0898876	0.483146	2.17978	0.932584	1.2809	0.505618	1.07865	4.46067	1.06742	1.35955	0.808989	0.955056	283.584	113.034	200.517	89	0.628484	0.917526	0.741667	1	33.428	12.3376	9.59647	13.0019	683.798	54.427	0.725	3	114	177	208	0	0	0	0	0
OEC-07-G3	163	7.47059	155.745	5.03922	0.862745	1.37255	0.803922	0.470588	0.529412	0.235294	1.11765	2.29412	10	0.117647	0.803922	2.68627	1.43137	1.72549	0.313725	0.745098	19.098	1.33333	2.17647	1	11.5882	36.8235	16.3725	27.9216	51	0.904779	0.73913	0.490385	1	32.593	13.7296	5.84719	75.3584	664.725	52.7647	0.131579	2	177	205	0	0	0	0	0	0
OEC-07-G3	164	4.97619	173.905	5.91667	1.03571	1.57143	0.809524	0.369048	0.559524	0.452381	1.7619	2.22619	5.33333	0.142857	0.797619	1.77381	0.77381	1.71429	1.09524	9.16667	20.3452	1.63095	2.17857	1.95238	6.40476	329.798	87.6071	151.667	84	0.837823	0.923077	0.538462	1	35.876	14.8717	8.1191	-37.337	809.179	56.4643	0.422222	3	139	160	189	0	0	0	0	0
OEC-07-G3	165	9.59829	188.889	6.93162	1.25641	1.59829	0.683761	0.42735	0.74359	0.230769	0.854701	2.76923	4.01709	0.145299	0.880342	4.35897	1.52991	2.16239	0.82906	5.38462	10.4957	1.96581	2.08547	1.45299	2.67521	1246.82	87.4615	156.709	117	0.797572	0.943548	0.688235	1	39.606	15.9415	9.61629	-5.96613	943.248	54.8205	0.645833	4	121	135	176	201	0	0	0	0
OEC-07-G3	166	1.32432	106.892	4.2973	6.2973	1.43243	0.648649	0.608108	0.391892	0.175676	1.01351	1.77027	4.43243	0.121622	0.810811	1.87838	0.77027	1.24324	0.621622	3.01351	5.71622	1.41892	2.02703	1.86486	3.94595	178.041	112.284	194.405	74	0.412869	0.936709	0.560606	1	31.022	10.5298	9.59045	33.9578	440.851	53.5	0.435897	2	137	183	0	0	0	0	0	0
OEC-07-G3	167	0.703704	23.6667	2.25926	0.283951	0.481481	0.358025	0.246914	0.666667	0.37037	0.679012	2.60494	2.77778	0.123457	0.716049	1.71605	0.555556	1.74074	0.469136	6.18519	4.8642	1.33333	1.88889	1.45679	5.41975	177.58	95.2099	168.494	81	0.368513	0.952941	0.613636	1	31.212	10.7327	9.97732	68.3085	345.272	56.8272	0.525	3	148	154	212	0	0	0	0	0
OEC-07-G3	168	0.771429	73.1429	3.9	0.514286	0.914286	0.585714	0.314286	0.542857	0.257143	1.02857	2.72857	2.01429	0.142857	0.757143	2.22857	0.685714	1.28571	0.385714	5.35714	4.12857	1.11429	1.97143	1.82857	3.62857	243.814	90.5429	160.129	70	0.616527	0.945946	0.707071	1	28.838	10.922	8.59924	22.5554	735.757	57.0429	0.638889	2	147	200	0	0	0	0	0	0
OEC-07-G3	169	1.03077	54	4.13846	8.4	1.15385	0.353846	0.246154	0.538462	0.153846	0.507692	1.36923	1.33846	0.0615385	0.461538	1.8	0.307692	1.01538	0.492308	1.23077	3.78462	0.953846	2.26154	1.72308	9.75385	444.692	88.6308	156.815	65	0.709003	0.928571	0.590909	1	28.954	11.1737	7.87974	60.0911	856.677	56.8	0.555556	4	133	134	142	182	0	0	0	0
OEC-07-G3	170	12.4	75.819	3.59048	0.542857	0.914286	0.914286	0.457143	0.961905	0.352381	1.10476	3.27619	2.39048	0.352381	1.09524	2.82857	1.75238	3.62857	0.752381	9.67619	7.19048	1.93333	3.0381	2.46667	36.1333	155.762	88.6	159.638	105	0.685537	0.945946	0.681818	1	35.876	13.678	9.95811	-68.941	240.371	58.6286	0.0232558	1	126	0	0	0	0	0	0	0
OEC-07-G3	171	1.07407	16.6296	1.40741	0.296296	0.62963	0.518519	0.296296	0.592593	0.185185	1.18519	1.92593	2.44444	0.0740741	0.62963	1.85185	0.888889	1.85185	0.407407	1.2963	6.77778	1.55556	1.44444	1.14815	1.77778	127.556	33.037	58.3704	27	0.802004	0.931034	0.675	1	17.417	7.90552	4.72211	-22.8761	564.963	57.2963	0	0	0	0	0	0	0	0	0	0
OEC-07-G3	172	1.11111	38.7222	2	0.527778	1.01389	0.402778	0.319444	0.375	0.263889	0.819444	2.16667	1.26389	0.236111	0.708333	1.80556	0.791667	2.90278	0.861111	17.3611	4.54167	1.26389	2.48611	1.51389	6.45833	394.125	94.5833	169.264	72	0.716412	0.9	0.571429	1	31.857	11.9148	8.31266	-17.9223	883.944	57.5	0.435897	3	145	203	204	0	0	0	0	0
OEC-07-G3	173	1.24691	9.39506	2.50617	0.296296	0.975309	0.580247	0.259259	0.407407	0.17284	0.592593	2.30864	1.46914	0.135802	0.530864	1.75309	0.851852	1.38272	0.493827	1.18519	5.30864	1.20988	1.38272	0.864198	1.02469	210	126.321	226.704	81	0.789865	0.9	0.578571	1	34.487	13.5768	8.32638	-64.9666	473.716	57.5309	0.181818	1	195	0	0	0	0	0	0	0
OEC-07-G3	174	1.69841	9.09524	1.65079	0.222222	0.412698	0.238095	0.349206	0.47619	0.253968	0.873016	1.22222	1.69841	0.222222	0.746032	1.61905	0.571429	1.25397	0.634921	1.85714	5.93651	1.12698	1.4127	0.857143	1.52381	251.206	97.3016	171.762	63	0.884824	0.940299	0.875	1	29.458	13.57	6.32259	-87.055	509.54	58.3492	0.941176	4	138	175	179	216	0	0	0	0
OEC-07-G3	175	2.48214	24.8214	2.125	0.517857	0.535714	0.5	0.160714	0.517857	0.232143	0.660714	1.82143	1.625	0.0178571	0.571429	1.48214	0.392857	0.839286	0.321429	0.607143	8.125	1.19643	1.51786	0.767857	1.35714	180.696	64.4643	113.446	56	0.682176	0.933333	0.7	1	25.009	10.118	7.39813	85.3717	517.232	58.3393	0.6875	3	138	174	192	0	0	0	0	0
OEC-07-G3	176	2.1129	254.597	8.59677	1.19355	1.56452	0.677419	0.33871	0.629032	0.451613	0.854839	2.72581	4.79032	0.193548	1.06452	2.82258	1.08065	2.58065	0.709677	5.48387	10.6452	1.91935	2.59677	2.06452	4.70968	680.371	79.0323	137.919	62	0.692794	0.873239	0.574074	1	30.153	11.0958	8.00156	-30.2657	931.065	57.5806	0.777778	5	121	152	165	201	206	0	0	0
OEC-07-G3	177	1.09091	68.3506	4.33766	0.61039	1.15584	0.623377	0.506494	0.805195	0.376623	1.16883	2.57143	3.09091	0.220779	1.18182	2.54545	0.831169	1.36364	0.701299	24.6753	8.7013	1.96104	2.90909	1.8961	4.35065	276.61	97.1558	168.61	77	0.659928	0.927711	0.7	1	31.534	11.8256	8.88492	-45.1853	673.455	58.4416	0.675676	5	162	163	205	208	213	0	0	0
OEC-07-G3	178	0.822581	352.468	11.9032	1.64516	4.25806	0.806452	0.548387	0.758065	0.225806	1.85484	3.09677	11.4839	0.129032	0.5	3.30645	0.822581	2.54839	0.887097	1.95161	5.67742	1.64516	4.1129	2.20968	3.64516	151.339	59.3387	105.258	62	0.371145	0.96875	0.765432	1	25.373	9.33916	8.67211	-25.0438	713.371	57.9194	0.46875	2	181	214	0	0	0	0	0	0
OEC-07-G3	179	2.09722	14.1667	1.58333	0.416667	1.70833	0.444444	0.25	0.458333	0.194444	0.527778	1.48611	0.958333	0.0694444	0.638889	1.70833	0.694444	1.08333	0.527778	2.15278	4.23611	1.125	1.625	0.694444	1.20833	293.806	122.819	208.778	72	0.672447	0.911392	0.75	1	31.418	11.4667	8.48704	-76.1342	501.75	58.9028	0.794118	5	138	153	174	210	216	0	0	0
OEC-07-G3	180	0.83908	32.8851	2.81609	0.528736	0.689655	0.724138	0.344828	0.655172	0.114943	0.689655	2.45977	1.68966	0.103448	0.988506	2.21839	1.55172	1.67816	1.22989	46.7701	12.2299	1.82759	4.08046	1.45977	10.069	221.471	123.023	221.195	87	0.744123	0.966667	0.659091	1	31.857	13.0066	8.68894	36.8683	624.575	59.6897	0.170732	1	207	0	0	0	0	0	0	0
OEC-07-G3	181	1.31496	81.3307	4.80315	0.645669	1.53543	0.527559	0.464567	0.535433	0.267717	0.944882	1.92913	2.77953	0.102362	0.944882	2.26772	1.2126	1.64567	0.488189	6.47244	6.85827	1.37795	1.75591	1.43307	2.68504	244.063	90.3937	160.827	127	0.786613	0.907143	0.721591	1	40.929	16.5585	10.224	-3.60223	699.661	59.6614	0.365385	5	150	178	208	214	225	0	0	0
OEC-07-G3	182	1.56989	70.2366	7.37634	0.698925	2.07527	0.397849	0.182796	0.473118	0.139785	0.752688	1.84946	2.75269	0.0645161	0.462366	1.70968	0.55914	1.52688	0.645161	10.086	6.92473	1.33333	2.32258	1.80645	8.26882	441.957	91.871	161.301	93	0.321251	0.94898	0.768595	1	33.312	11.4741	10.8659	16.369	866.484	59.4301	0.925	5	134	145	169	203	215	0	0	0
OEC-07-G3	183	1.04494	161.157	6.67416	0.865169	1.10112	0.651685	0.41573	0.41573	0.191011	0.629213	2.32584	2.76404	0.0898876	0.595506	2.1573	0.561798	0.853933	0.651685	18.5618	4.82022	1.31461	1.7191	1.26966	2.92135	122.225	65.5506	115.438	89	0.728003	0.946809	0.635714	1	33.362	13.0815	8.96833	22.1264	446.034	61.6742	0.285714	1	166	0	0	0	0	0	0	0
OEC-07-G3	184	2.41573	195.854	6.24719	1	2.25843	0.606742	0.404494	0.505618	0.224719	0.94382	1.77528	3.78652	0.123596	0.786517	1.92135	0.539326	0.898876	0.47191	1.50562	4.14607	1.38202	2.32584	2	8.04494	152.213	61.7079	106.573	89	0.60091	0.978022	0.674242	1	31.956	12.2134	9.76236	36.3384	89.8202	60.5618	0.52381	3	155	197	222	0	0	0	0	0
OEC-07-G3	185	1.45455	11.4545	2.09091	0.272727	0.545455	0.636364	0	0.454545	0.454545	0.727273	1.45455	0.909091	0.0909091	1.18182	1.72727	0.818182	1.27273	0.181818	1.54545	5.18182	1.36364	1.45455	0.636364	0.454545	93.6364	55.4545	94.4545	11	0.724342	1	0.6875	1	9.089	4.67806	3.22525	48.9717	412.182	61.4545	0	0	0	0	0	0	0	0	0	0
OEC-07-G3	186	0.980198	112.228	4.11881	4.63366	0.683168	0.485149	0.207921	0.356436	0.277228	0.861386	2.21782	2.48515	0.108911	0.326733	1.46535	0.613861	0.910891	0.524752	1.18812	3.29703	1.21782	2.21782	1.52475	8.42574	283.891	66.0099	117.079	101	0.586716	1	0.765152	1	34.528	12.8085	10.3722	-70.261	764.921	61.4158	0.463415	2	151	187	0	0	0	0	0	0
OEC-07-G3	187	0.615385	210.981	8.23077	1.26923	1.21154	0.519231	0.403846	0.480769	0.153846	1.19231	2.34615	5.73077	0.0576923	0.634615	2.23077	0.5	1.38462	0.442308	1.48077	4.78846	1.5	6.46154	1.88462	11.8654	90.4231	35.1154	63	52	0.755002	0.764706	0.472727	1	31.468	11.2207	7.35767	45.359	774.846	61.9231	0.454545	2	186	209	0	0	0	0	0	0
OEC-07-G3	188	1.57851	5.42975	0.975207	0.38843	0.46281	0.471074	0.338843	0.38843	0.190083	0.619835	1.44628	1.6281	0.239669	0.53719	1.41322	0.347107	1.10744	0.380165	1.58678	6.42975	1.32231	1.13223	0.876033	1.08264	270.719	112.405	203.38	121	0.822361	0.916667	0.630208	1	40.549	16.9238	9.62905	-65.3888	327.595	60.0331	0.156863	2	125	136	0	0	0	0	0	0
OEC-07-G3	189	5.72727	76.2182	3.4	0.521212	1.12121	0.375758	0.351515	0.527273	0.181818	1.2303	1.9697	3.6303	0.2	0.830303	2.06061	0.824242	1.65455	0.648485	1.15758	11.5697	1.55152	1.47879	1.2303	2.41212	289.976	72.703	131.685	165	0.82948	0.850515	0.604396	1	51.689	20.8437	11.642	1.74245	825.236	63.9152	0.138462	2	160	164	0	0	0	0	0	0
OEC-07-G3	190	0.533333	19.0667	2	0.266667	0.333333	0.333333	0.266667	0.2	0.133333	0.4	1.4	1.33333	0	0.666667	1.6	0.466667	0.933333	0.4	5	3.13333	1.26667	1.8	0.8	12.8	174.533	37.5333	68.8	15	0.695895	1	0.75	1	11.049	5.27677	3.78948	-31.8526	840.333	62.4667	0	0	0	0	0	0	0	0	0	0
OEC-07-G3	191	0.564103	45.8462	2.38462	0.461538	1.74359	0.333333	0.358974	0.487179	0.461538	0.74359	1.17949	1.46154	0.102564	0.74359	1.23077	0.282051	1.23077	0.282051	3.69231	3.89744	0.717949	1.58974	0.538462	11.1282	106.359	45.5897	81.8462	39	0.614431	0.906977	0.619048	1	21.362	8.23654	6.49839	21.2682	358.718	62.7179	0.346154	2	198	212	0	0	0	0	0	0
OEC-07-G3	192	0.945312	30.0703	2.39844	0.609375	1.20312	0.398438	0.25	0.40625	0.203125	0.554688	2.76562	1.39844	0.148438	0.484375	1.92188	0.601562	1.16406	0.335938	1.125	4.75	1.14844	2.25	1.3125	6.10938	157.609	56.9219	97.9453	128	0.691239	0.876712	0.627451	1	43.534	16.0033	11.5644	-89.9991	526.578	61.1484	0.425926	2	175	230	0	0	0	0	0	0
OEC-07-G3	193	3.13953	52.9612	2.7907	0.488372	3.36434	0.410853	0.248062	0.457364	0.248062	0.736434	2.35659	3.95349	0.100775	0.55814	1.83721	1.7907	1.60465	0.395349	0.860465	35.938	1.25581	1.27132	0.875969	1.25581	200.023	62.6512	111.085	129	0.916956	0.791411	0.623188	2	9.461	22.2185	8.86488	-0.17997	579.791	62.093	0.186441	2	220	221	0	0	0	0	0	0
OEC-07-G3	194	0.758621	68.8793	4.56897	5.7069	2.01724	0.637931	0.431034	0.465517	0.293103	1.15517	2.87931	2.58621	0.224138	0.758621	2.34483	1.03448	1.41379	0.37931	1.24138	6.2069	1.55172	2.01724	1.36207	2.37931	131.724	37.1724	65.6379	58	0.607848	0.878788	0.585859	1	27.73	10.0988	8.01901	-19.1119	75.431	62.1897	0.457143	2	155	159	0	0	0	0	0	0
OEC-07-G3	195	0.63	42.78	3.62	0.58	1.11	0.44	0.34	0.33	0.22	0.69	2.2	3.65	0.09	0.4	2.01	1.48	1.76	0.71	28.01	4.8	1.39	2.74	1.78	6.7	150.34	91.27	163.06	100	0.378572	0.943396	0.757576	1	33.246	11.8353	10.9544	68.1765	464.7	63.89	0.357143	2	173	244	0	0	0	0	0	0
OEC-07-G3	196	1.38462	85.5577	5.26923	0.711538	0.961538	0.769231	0.5	1.05769	0.461538	0.826923	2.73077	1.90385	0.211538	1.36538	2.55769	2.03846	1.78846	0.788462	4.92308	15.0577	2	3.15385	1.82692	3.5	186.692	70.25	122.019	52	0.703139	0.881356	0.65	1	24.736	9.94426	7.07088	62.0864	9.98077	64.2692	0.258065	1	202	0	0	0	0	0	0	0
OEC-07-G3	197	1.72917	109.771	4.92708	0.583333	0.78125	0.583333	0.197917	0.583333	0.3125	0.916667	1.6875	2.57292	0.15625	0.635417	1.85417	0.5625	1.04167	0.4375	0.916667	3.90625	1.28125	2.48958	1.63542	6.79167	130.583	57.1667	99.6146	96	0.510877	0.888889	0.623377	1	37.001	12.3637	10.6285	74.4645	99.7708	63.5104	0.386364	2	184	222	0	0	0	0	0	0
OEC-07-G3	198	0.969697	26.7121	1.9697	0.530303	0.333333	0.5	0.212121	0.30303	0.19697	0.924242	1.24242	1.65152	0.0606061	0.621212	1.27273	0.484848	1.25758	0.484848	1.07576	3.90909	1.01515	1.24242	0.69697	0.772727	131.894	55.5909	94.7576	66	0.779603	0.942857	0.6875	1	28.284	11.8214	7.40343	70.9406	368.591	63.7727	0.583333	4	149	161	191	211	0	0	0	0
OEC-07-G3	199	0.512195	123.683	6.39024	0.609756	0.804878	0.658537	0.317073	0.658537	0.170732	1.34146	3.31707	2.73171	0.170732	1.29268	2.5122	0.609756	2.73171	0.829268	8.41463	5.65854	1.78049	5.36585	1.46341	4.56098	97.6098	41.5854	77.4878	41	0.503262	0.953488	0.650794	1	21.362	8.04658	6.95332	-79.2043	611.415	64.7805	0.259259	2	236	237	0	0	0	0	0	0
OEC-07-G3	200	0.94964	72.9209	3.73381	0.705036	0.971223	0.625899	0.395683	0.489209	0.194245	0.827338	2.5036	2.64029	0.122302	0.906475	2.31655	0.705036	1.69784	0.589928	2.01439	5.60432	1.43885	1.96403	1.46763	3.92806	262.77	71.8345	126.612	139	0.836412	0.723958	0.430341	1	56.196	21.2834	11.6655	51.5389	741.691	63.0504	0.557143	4	147	168	217	233	0	0	0	0
OEC-07-G3	201	2.66667	101.963	4.52778	0.666667	1.00926	0.546296	0.305556	0.555556	0.203704	0.805556	2.03704	2.40741	0.12037	0.731481	2.17593	1.06481	1.51852	0.731481	3.49074	5.91667	1.80556	1.58333	1.34259	2.69444	857.648	101.194	179.528	108	0.551458	0.870968	0.642857	1	40.259	13.8928	11.5894	-35.4148	943.454	66.2222	0.8	4	165	176	219	235	0	0	0	0
OEC-07-G3	202	0.666667	7.11111	1.33333	0.206349	0.777778	0.301587	0.126984	0.269841	0.190476	0.761905	1.44444	1.34921	0.206349	0.47619	1.84127	0.603175	1.11111	0.396825	1.2381	4.2381	1.26984	2.12698	2.04762	4.57143	260.921	116.873	210.048	63	0.72731	0.969231	0.777778	1	26.299	10.9408	7.50877	50.2715	19.0794	65.1111	0.25	1	196	0	0	0	0	0	0	0
OEC-07-G3	203	2.23232	37.3535	2.42424	0.717172	0.626263	0.515152	0.747475	0.575758	0.222222	0.909091	1.59596	2.06061	0.0909091	0.565657	1.9899	0.777778	1.52525	0.545455	1.81818	4.93939	1.25253	1.24242	1.11111	1.33333	622.394	155.485	273.707	99	0.75674	0.876106	0.515625	1	39.54	14.5665	9.52235	-57.1806	877.768	64.8889	0.653061	4	145	172	182	238	0	0	0	0
OEC-07-G3	204	2.79012	33.6173	1.92593	0.45679	0.45679	0.395062	0.296296	0.345679	0.148148	0.679012	1.33333	1.81481	0.0246914	0.432099	1.2963	0.530864	1.33333	0.37037	1	3.22222	0.777778	1.07407	0.555556	0.666667	377.802	105.481	188.556	81	0.798527	0.920455	0.642857	1	32.593	13.3349	8.02709	69.7487	892.481	65.0617	0.4	2	172	226	0	0	0	0	0	0
OEC-07-G3	205	1.70238	22.75	2.2381	0.190476	0.607143	0.369048	0.154762	0.440476	0.166667	0.452381	1.58333	1.10714	0.0595238	0.583333	1.29762	0.583333	2.22619	0.547619	15.4286	4.34524	1.25	1.63095	1.38095	3.88095	243.702	112.69	198.464	84	0.799051	0.875	0.587413	1	35.893	14.1243	8.49242	-52.7445	667.726	67.3571	0.340426	4	163	177	213	232	0	0	0	0
OEC-07-G3	206	1.59701	101.075	4.02985	0.58209	1.44776	0.522388	0.462687	0.626866	0.238806	1.16418	3.44776	3.59701	0.223881	0.626866	2.83582	1.89552	2.1791	1.16418	17.6418	15.3433	1.73134	3.04478	2.35821	7.01493	557.358	201.299	354.657	67	0.364679	0.905405	0.609091	1	29.136	9.87348	9.19352	79.073	925.582	65.7463	0.485714	2	176	219	0	0	0	0	0	0
OEC-07-G3	207	1.14667	30.7733	2.85333	0.346667	1.10667	0.653333	0.506667	0.72	0.386667	1.06667	3.13333	2.94667	0.2	1.13333	3.14667	1.12	1.68	0.853333	13.16	7.73333	1.62667	2.4	1.84	3.64	200.787	109.52	196.507	75	0.765981	0.974026	0.721154	1	29.5	12.3066	7.91145	1.77833	633.36	66.2933	0.162162	1	180	0	0	0	0	0	0	0
OEC-07-G3	208	1.09783	39.5	6.18478	0.521739	2.13043	0.76087	0.445652	0.576087	0.293478	0.782609	2.56522	2.3913	0.23913	1.29348	2.70652	1.11957	1.84783	0.684783	3.79348	9.72826	2.20652	3.06522	2.30435	5.32609	254.348	74.2609	129.109	92	0.603258	0.978723	0.69697	1	32.039	12.2381	9.76048	-31.7681	685.283	65.4891	0.619048	6	162	177	181	213	225	232	0	0
OEC-07-G3	209	1.05738	114.434	4.79508	1	3.52459	0.631148	0.42623	0.721311	0.295082	1.42623	2.81148	4.4918	0.254098	0.844262	2.70492	0.885246	1.77049	0.827869	7.09836	7.03279	1.80328	4.29508	2.22951	48.2377	290.033	73.8934	134.615	122	0.29532	0.931298	0.721893	1	38.018	12.9039	12.3284	-69.8433	785.869	65.9262	0.446809	3	158	187	245	0	0	0	0	0
OEC-07-G3	210	3.19512	89.3171	3.34146	0.658537	0.926829	0.634146	0.414634	0.536585	0.170732	0.585366	3.46341	2.12195	0.170732	1	1.85366	0.731707	1.43902	0.804878	20.7073	7.19512	1.68293	2.31707	1.63415	4.41463	161.049	61.6585	112.39	41	0.555592	0.87234	0.732143	1	22.098	8.19245	6.81166	-16.1952	500.195	68.0976	0.56	2	179	216	0	0	0	0	0	0
OEC-07-G3	211	1.76543	330.025	10.5556	1.50617	1.7284	1.06173	0.617284	0.839506	0.296296	1.38272	2.98765	6.18519	0.0987654	1.09877	2.46914	1.01235	1.95062	0.345679	1.20988	7.25926	1.58025	2.03704	1.44444	3.80247	95.6173	34.0617	58.2593	81	0.702945	0.84375	0.623077	1	35.405	12.4779	8.87484	-79.564	377.123	68.0617	0.666667	4	161	198	223	250	0	0	0	0
OEC-07-G3	212	0.972973	255.014	7.95946	1.47297	1.47297	0.527027	0.378378	0.675676	0.148649	0.945946	2.47297	4.77027	0.121622	0.432432	2.44595	0.432432	1.05405	0.527027	12.2838	4.13514	1.27027	1.27027	1.2027	18.8108	119.203	54.8784	94.6892	74	0.60745	0.902439	0.61157	1	30.823	11.3181	8.99063	52.3918	349.77	66.9595	0.641026	3	167	191	240	0	0	0	0	0
OEC-07-G3	213	1.28571	93.2143	3.5	0.5	0.571429	0.142857	0.428571	0.357143	0	0.428571	0.571429	3.07143	0.0714286	0.5	2.21429	0.642857	0.928571	0.214286	5.14286	6	1.21429	1.92857	1.21429	4	223.929	70.3571	125.286	14	0.856981	0.823529	0.466667	1	13.034	6.47339	3.33605	55.4915	675.643	67.2857	0.857143	4	177	205	208	232	0	0	0	0
OEC-07-G3	214	1.21739	223.038	9.21739	1.06522	2.82065	0.684783	0.375	0.652174	0.190217	1.47283	3.21196	6.67935	0.163043	0.684783	2.58152	0.646739	4.03261	0.690217	14.3859	4.66304	1.59783	3.19565	2.13587	5.40217	181.755	67.4783	120.87	184	0.723407	0.851852	0.645614	1	54.484	19.4357	13.4188	15.9482	714.337	68.8967	0.5	4	178	181	225	233	0	0	0	0
OEC-07-G3	215	1.02857	107.686	4.65714	0.771429	1.28571	0.571429	0.428571	0.514286	0.2	1.31429	2.57143	3.45714	0.4	0.742857	2.28571	0.714286	1.8	0.8	3.91429	4.6	1.4	2.42857	2.54286	5.22857	501.229	153.514	258.8	35	0.569047	0.945946	0.625	1	20.32	7.82812	6.4371	-15.1391	865.229	68.2571	0.76	3	182	234	238	0	0	0	0	0
OEC-07-G3	216	29.2451	96.7941	2.94118	0.647059	0.843137	0.598039	0.372549	0.441176	0.196078	0.990196	2.32353	3.22549	0.22549	0.882353	1.86275	0.607843	1.11765	0.519608	8.0098	6.05882	1.12745	1.84314	0.990196	2.18627	167.206	76.4608	134.186	102	0.74652	0.944444	0.68	1	36.149	14.1672	9.42637	16.6744	511.324	70.3333	0.355556	3	174	179	210	0	0	0	0	0
OEC-07-G3	217	1.26761	18.0986	1.76056	0.28169	0.535211	0.464789	0.239437	0.338028	0.140845	0.549296	1.47887	0.830986	0.0422535	0.549296	1.53521	0.549296	1.09859	0.380282	1.12676	4	1.07042	1.47887	1.22535	1.87324	332.93	105.634	179.972	71	0.638431	0.934211	0.717172	1	28.747	11.0125	8.47606	7.35006	751.07	70.3662	0.257143	1	200	0	0	0	0	0	0	0
OEC-07-G3	218	5.39231	290.577	8.61538	1.11538	1.16923	0.669231	0.292308	0.415385	0.292308	1.20769	1.80769	4.06923	0.146154	0.538462	1.78462	0.546154	1.10769	0.446154	1.88462	14.7154	0.992308	1.69231	1.36154	3.2	105.585	42.3154	76.6385	130	0.463063	0.878378	0.77381	1	42.674	14.1486	12.5403	-60.7576	60.4462	71.5231	0.26	2	254	270	0	0	0	0	0	0
OEC-07-G3	219	1.90722	61.7113	3.6701	0.505155	1.12371	0.319588	0.206186	0.402062	0.164948	0.57732	1.12371	1.71134	0.0927835	0.371134	1.53608	0.938144	0.824742	0.690722	17.7113	3.72165	1.26804	2.26804	1.61856	5.04124	580.948	83.9691	146.598	97	0.729645	0.898148	0.577381	1	38.481	14.2194	9.72362	31.043	933.093	71.8144	0.638298	3	201	206	253	0	0	0	0	0
OEC-07-G3	220	0.75	57.0278	4.05556	0.416667	0.611111	0.361111	0.5	0.277778	0.0833333	0.638889	2.16667	2.08333	0.111111	0.833333	1.77778	0.5	1.27778	0.5	1.33333	4.86111	1.02778	1.61111	1.22222	23.1389	134.056	51.8333	92.0833	36	0.291013	0.972973	0.734694	1	19.286	7.10063	6.79331	-83.1426	573.528	70.3611	0.565217	3	193	221	247	0	0	0	0	0
OEC-07-G3	221	0.904762	51.1429	3.85714	0.714286	2.38095	0.261905	0.52381	0.380952	0.166667	0.857143	1.57143	5.88095	0.142857	0.52381	1.80952	0.547619	1.16667	0.261905	1	3.78571	0.880952	1.78571	1.33333	3.02381	131	40.7619	68.8095	42	0.510149	0.823529	0.65625	1	24.496	8.33773	7.17117	76.9744	581.381	71.7143	0.583333	3	193	220	247	0	0	0	0	0
OEC-07-G3	222	1.38636	154.432	6.45455	1.03409	0.818182	0.920455	0.511364	0.625	0.25	1.06818	2.98864	3.76136	0.215909	0.909091	2.79545	0.647727	1.40909	1.02273	21.5114	9.38636	1.78409	3.56818	1.86364	3.70455	249.761	119.966	210.591	88	0.620247	0.88	0.666667	1	34.189	12.4822	9.79111	-66.6717	89.875	72.7159	0.75	5	184	197	241	251	273	0	0	0
OEC-07-G3	223	0.909091	31.7576	4.80808	0.545455	1.24242	0.666667	0.242424	0.585859	0.262626	0.565657	1.75758	1.63636	0.212121	0.585859	1.54545	0.767677	1.45455	0.717172	24.1111	4.82828	1.39394	1.93939	1.24242	5.61616	201.465	93.303	165.707	99	0.549888	0.942857	0.692308	1	33.643	12.4669	10.4129	6.80476	388.081	71.1515	0.522727	3	211	249	250	0	0	0	0	0
OEC-07-G3	224	1.30952	11.3333	1.33333	0.309524	0.571429	0.309524	0.261905	0.690476	0.214286	0.642857	2.33333	0.833333	0.0952381	0.857143	1.52381	0.619048	1.2381	0.309524	2.88095	5.90476	1.42857	2	1.16667	3.02381	141.929	86.7857	151.524	42	0.749409	1	0.777778	1	20.783	9.08988	6.01848	15.6115	447.286	72.5476	0.153846	1	244	0	0	0	0	0	0	0
OEC-07-G3	225	1.64615	10.3923	1.39231	0.407692	0.469231	0.307692	0.223077	0.407692	0.2	1.02308	1.18462	2.69231	0.123077	0.630769	1.57692	0.423077	1.25385	0.361538	0.961538	4.26154	1.7	0.992308	0.846154	1.18462	246.238	80.7846	147.631	130	0.651871	0.896552	0.677083	1	43.253	15.2726	11.5817	-31.6272	698.708	72.5154	0.480769	4	181	208	214	259	0	0	0	0
OEC-07-G3	226	2.95588	72.5662	5.23529	0.838235	1.24265	0.514706	0.286765	0.426471	0.242647	1.32353	2.44118	3.30882	0.147059	0.661765	2.38235	0.882353	1.42647	0.764706	2.03676	4.24265	1.42647	1.95588	1.80882	3.83088	403.015	86.3824	151.36	136	0.873073	0.860759	0.5	1	47.124	19.9926	9.7482	41.5661	897.118	73.6618	0.409836	2	204	276	0	0	0	0	0	0
OEC-07-G3	227	1.26471	167.971	7.10294	1.23529	1.29412	1.01471	0.485294	0.720588	0.529412	2.35294	4.47059	4.38235	0.338235	1.69118	3.70588	1.35294	2.54412	0.970588	2.66176	10.4265	2.13235	2.89706	2.42647	3.77941	193.632	65.5294	118.5	68	0.487491	0.957746	0.755556	1	26.415	10.0272	8.75505	-53.8305	31.9118	72.3971	0.117647	1	228	0	0	0	0	0	0	0
OEC-07-G3	228	0.818182	136.068	5.60227	0.909091	1.05682	0.75	0.443182	0.727273	0.306818	1.31818	3.26136	3.15909	0.170455	1.01136	2.04545	0.545455	1.30682	0.852273	9.44318	5.75	1.46591	2.36364	1.43182	4.79545	159.17	55.875	97.3182	88	0.583768	0.946237	0.733333	1	30.914	11.8354	9.60944	24.5358	44.5455	72.5455	0.075	1	227	0	0	0	0	0	0	0
OEC-07-G3	229	0.55814	2.03488	0.569767	0.186047	0.5	0.406977	0.290698	0.488372	0.232558	0.290698	1.06977	0.534884	0.0930233	0.860465	1.31395	0.627907	0.94186	0.453488	23.314	4.52326	0.77907	1.01163	0.627907	1.03488	145.221	64	112.488	86	0.84796	0.955556	0.68254	1	33.056	14.658	7.7696	-19.2688	258.907	71.7093	0.0952381	1	242	0	0	0	0	0	0	0
OEC-07-G3	230	1.71429	31.2605	1.71429	0.386555	0.487395	0.420168	0.310924	0.361345	0.134454	0.882353	2.06723	2.2521	0.0840336	0.647059	1.42017	1.84874	1.26891	0.453782	1.52101	16.7563	1.18487	1.94958	0.97479	2.60504	214.353	95.916	170.538	119	0.500208	0.952	0.708333	1	38.291	13.6366	11.808	83.4553	528.462	74.4034	0.270833	1	192	0	0	0	0	0	0	0
OEC-07-G3	231	0.68254	36.4921	1.95238	0.412698	0.47619	0.650794	0.396825	0.460317	0.111111	0.936508	2.22222	4.07937	0.0952381	0.634921	2.07937	1.42857	1.61905	0.555556	0.952381	5.22222	1.68254	2.34921	1.14286	3.57143	154.397	80.0952	140.397	63	0.605876	0.954545	0.777778	1	26.572	10.2233	8.13322	-38.7558	557.397	73.7302	0.28125	1	263	0	0	0	0	0	0	0
OEC-07-G3	232	1.49254	30.8657	2.26866	0.373134	0.373134	0.402985	0.358209	0.507463	0.253731	0.462687	2.02985	2.41791	0.119403	0.522388	1.50746	1.28358	1.61194	0.61194	35.209	4.83582	1.50746	2.37313	1.49254	5.80597	289.925	116.507	205.403	67	0.587563	0.971014	0.676768	1	27.54	10.4777	8.47833	-24.1125	680.224	74.3881	0.771429	5	205	208	213	259	267	0	0	0
OEC-07-G3	233	0.95	114.57	4.96	0.59	1.29	0.39	0.15	0.52	0.22	0.55	1.71	3.89	0.15	0.61	2.09	0.52	1.82	0.75	28.88	4.63	1.25	1.92	1.63	6.2	253.75	105.06	192.98	100	0.70269	0.892857	0.649351	1	38.456	14.2696	10.1528	-2.70378	728.97	73.87	0.577778	4	200	214	268	269	0	0	0	0
OEC-07-G3	234	0.814815	40.6914	2.35802	0.753086	0.679012	0.296296	0.185185	0.296296	0.148148	0.444444	1.62963	1.18519	0.0864198	0.419753	1.08642	0.617284	1.1358	0.345679	5.1358	2.93827	1.01235	1.8642	1.09877	4.8642	411.481	88.4938	156.444	81	0.675031	0.964286	0.736364	1	29.971	11.9114	8.78809	-59.9459	858.654	74.2099	0.5	4	215	238	252	275	0	0	0	0
OEC-07-G3	235	2.46479	58.1268	2.83099	0.535211	1.07042	0.43662	0.211268	0.366197	0.267606	1.15493	1.97183	2.40845	0.140845	0.366197	1.57746	0.84507	1.22535	0.788732	1.35211	3.95775	1.46479	1.16901	0.957746	1.4507	489.169	74.2394	129.93	71	0.749111	0.816092	0.546154	1	33.792	12.5509	8.31431	38.7648	951.577	73.1831	0.512821	2	201	261	0	0	0	0	0	0
OEC-07-G3	236	0.818182	104.838	5.0404	0.656566	1	0.666667	0.434343	0.666667	0.212121	0.949495	2.35354	3.17172	0.181818	0.747475	2.42424	0.747475	1.16162	0.656566	11.9293	6.65657	1.52525	2.42424	1.76768	4.06061	255.465	116.525	208.162	99	0.501416	0.961165	0.692308	1	33.908	12.2863	10.6302	-80.5323	606.869	74.1616	0.395349	3	199	237	255	0	0	0	0	0
OEC-07-G3	237	0.848485	16.8485	1.62121	0.272727	0.833333	0.393939	0.19697	0.333333	0.166667	0.424242	2.31818	1.43939	0.181818	0.484848	1.31818	0.636364	0.954545	0.363636	8.5303	3.68182	0.984848	1.66667	0.833333	4.01515	236.515	97.1667	173.758	66	0.393007	0.942857	0.733333	1	28.077	9.90371	9.10681	61.2825	619.121	73.6667	0.382353	5	199	236	248	255	282	0	0	0
OEC-07-G3	238	1.41772	105.918	4.10759	1.43038	1.12025	0.487342	0.291139	0.525316	0.202532	0.829114	1.94304	2.47468	0.107595	0.658228	2.01899	1.25949	1.10759	0.810127	24.5316	5.22152	1.31646	2.38608	1.90506	5.81646	405.196	108.285	194.608	158	0.758861	0.872928	0.607692	1	49.729	18.4553	12.0191	-7.26842	873.222	76.7405	0.460317	4	203	215	234	275	0	0	0	0
OEC-07-G3	239	1	3.88235	2.07059	0.176471	0.964706	0.211765	0.164706	0.388235	0.176471	0.623529	1.92941	1.55294	0.105882	0.529412	1.56471	1.17647	1.25882	1.01176	23.3412	4.28235	1.18824	1.56471	1.44706	2.89412	124.271	64.6588	118.129	85	0.661035	0.794393	0.515152	2	30.451	13.1931	9.89954	59.4325	170.306	76.4588	0	0	0	0	0	0	0	0	0	0
OEC-07-G3	240	0.9	66.5833	3.21667	0.616667	1.29167	0.533333	0.316667	0.433333	0.308333	1.125	2.49167	3.24167	0.2	0.6	1.83333	0.608333	1.025	0.508333	1.65	17.7333	1.275	1.61667	1.25	4.10833	142.075	64.125	112.858	120	0.792405	0.857143	0.535714	1	43.824	16.6996	10.1867	-43.498	355.425	77.75	0.433962	3	212	256	286	0	0	0	0	0
OEC-07-G3	241	0.939024	9.73171	2.46341	0.304878	1.03659	0.829268	0.353659	0.890244	0.341463	0.512195	3.07317	1.09756	0.317073	1.07317	2.17073	1.06098	1.57317	0.658537	21.2317	7.57317	1.68293	2.79268	1.85366	6.15854	203.134	102.768	186.561	82	0.525117	0.953488	0.745455	1	29.781	11.1943	9.52665	-57.8996	80.4512	76.3049	0.289474	2	222	273	0	0	0	0	0	0
OEC-07-G3	242	1	4.7963	2.46296	0.259259	0.5	0.574074	0.407407	0.388889	0.111111	0.62963	0.981481	2.22222	0.037037	0.481481	1.37037	1.03704	1.2037	0.425926	1.92593	13.6111	0.851852	1.27778	0.814815	1.16667	245.944	92.7963	171.315	54	0.523631	0.981818	0.75	1	23.322	9.08599	7.74076	-68.8164	270.926	76.1852	0.133333	1	229	0	0	0	0	0	0	0
OEC-07-G3	243	17.1	99.725	3.575	0.625	1	0.375	0.775	0.675	0.075	0.65	2.525	3.675	0.25	0.95	1.85	0.65	1.225	0.375	1.15	14.9	1.3	2.45	1.175	3.225	62.9	32.225	55.2	40	0.755806	0.851064	0.571429	1	24.149	9.23784	6.04889	67.6413	402.175	77.125	0.56	2	249	257	0	0	0	0	0	0
OEC-07-G3	244	1.03738	77.1589	2.64486	0.514019	0.429907	0.476636	0.439252	0.504673	0.327103	0.719626	2.45794	2.31776	0.0747664	0.71028	2.03738	1.71028	1.31776	0.654206	28.6168	14.4953	1.34579	1.82243	1.36449	5.75701	151.047	82.757	141.346	107	0.477963	0.963964	0.685897	1	35.041	12.6367	11.0999	57.4952	458.206	75.9346	0.413043	3	195	224	271	0	0	0	0	0
OEC-07-G3	245	0.927711	59.9518	2.95181	0.662651	0.638554	0.686747	0.289157	0.542169	0.204819	0.722892	2.27711	1.66265	0.168675	0.783133	2.03614	0.795181	1.36145	0.771084	3.48193	9.62651	1.45783	2.54217	1.51807	5.28916	321.036	80.1566	148.024	83	0.476298	0.943182	0.68595	1	30.823	11.124	9.78118	38.3417	788.843	77.6265	0.263158	1	209	0	0	0	0	0	0	0
OEC-07-G3	246	1.24211	66.7474	3.83158	0.578947	1	0.652632	0.378947	0.578947	0.442105	0.768421	2.11579	2.09474	0.0947368	0.726316	1.71579	0.957895	1.23158	0.547368	7.01053	5.12632	1.43158	2.17895	1.41053	2.93684	175.295	63.1474	112.168	95	0.672304	0.959596	0.719697	1	32.692	12.872	9.52881	-59.8598	121.168	77.4947	0	0	0	0	0	0	0	0	0	0
OEC-07-G3	247	0.75	53.1944	2.97222	0.416667	0.75	0.333333	0.25	0.277778	0.111111	0.444444	2.47222	1.36111	0.111111	0.583333	1.41667	0.527778	1.41667	0.361111	7.77778	2.66667	1.05556	0.944444	1.19444	2.94444	147.972	70.8611	123.278	36	0.579634	0.923077	0.642857	1	19.865	7.75737	6.32131	38.525	573.417	78.6111	0.44	3	220	221	266	0	0	0	0	0
OEC-07-G3	248	0.714286	9.2	1	0.228571	0.2	0.171429	0.228571	0.142857	0.0285714	0.285714	0.542857	0.971429	0.114286	0.257143	0.714286	0.285714	0.571429	0.342857	2.57143	1.02857	0.685714	0.828571	0.742857	2.54286	108.857	50.6286	84.3714	35	0.604724	0.921053	0.714286	1	19.013	7.62145	6.06998	34.0993	627.114	78.1429	0.217391	2	237	282	0	0	0	0	0	0
OEC-07-G3	249	1.69767	323.698	8.72093	1.23256	1.2093	0.767442	0.372093	0.395349	0.232558	0.790698	2.32558	4	0.0930233	0.72093	1.65116	0.488372	1.32558	0.186047	9.55814	4.37209	0.860465	1.74419	1.23256	4.81395	115.023	52.0698	96.6744	43	0.787416	0.955556	0.614286	1	22.677	9.74814	6.00897	18.9685	393.698	79.2558	0.724138	4	223	243	250	281	0	0	0	0
OEC-07-G3	250	2.42105	9.71053	3.57895	0.447368	2.28947	0.263158	0.157895	0.263158	0.263158	0.368421	1.86842	0.894737	0.105263	0.605263	1.65789	0.421053	1.39474	0.894737	1.07895	3.65789	1.26316	1	0.736842	1.97368	262.868	82.4474	139.579	38	0.799026	0.826087	0.469136	1	25.307	9.8597	5.92861	-42.7422	382.711	79.3158	0.758621	6	211	223	249	256	258	281	0	0
OEC-07-G3	251	1.20863	62.554	4.97122	0.460432	1.28777	0.676259	0.273381	0.532374	0.258993	1.35252	2.65468	3.11511	0.107914	1.05036	2.08633	0.971223	1.63309	0.532374	2.4964	6.20863	3.48921	1.94245	1.79137	3.22302	193.863	86.7194	149.302	139	0.666985	0.842424	0.620536	1	46.9	16.4713	12.2723	47.1193	100.201	81.1727	0.385965	3	222	273	310	0	0	0	0	0
OEC-07-G3	252	0.783784	28.8378	1.97297	0.378378	0.432432	0.594595	0.351351	0.297297	0.027027	0.810811	2.18919	1.27027	0.108108	0.864865	2.08108	0.594595	1.02703	0.162162	1.37838	4.51351	1.10811	1.7027	1.32432	2.43243	175.73	43.7568	82.7027	37	0.380777	0.925	0.660714	1	20.055	7.31639	6.76522	-0.431412	851.378	80.9189	0.16	1	234	0	0	0	0	0	0	0
OEC-07-G3	253	1.88889	42.7556	4.95556	0.311111	0.644444	0.444444	0.2	0.377778	0.266667	0.644444	1.06667	1.13333	0.133333	0.511111	2.11111	0.644444	1.06667	0.533333	1.28889	2.93333	0.933333	1.26667	1.31111	2.04444	731.178	200.533	361.756	45	0.573704	0.9375	0.714286	1	22.288	8.53855	6.9936	2.20948	936.8	81.1556	0.666667	3	219	261	279	0	0	0	0	0
OEC-07-G3	254	11.7571	177.243	6.6	0.828571	1.01429	0.971429	0.514286	0.7	0.442857	2.02857	3.47143	4.45714	0.185714	1.01429	3.04286	1.01429	2.51429	0.385714	9.54286	48.7429	1.85714	2.05714	1.97143	1.67143	281.214	147.914	265.829	70	0.738262	0.921053	0.795455	1	28.995	11.6968	7.88965	-88.7828	61.0714	83.8143	0.636364	3	218	270	306	0	0	0	0	0
OEC-07-G3	255	0.892857	85.5	5.42857	0.535714	3.46429	0.375	0.25	0.285714	0.178571	0.446429	2.10714	3.08929	0.0892857	0.571429	1.42857	0.482143	1	0.625	3	5.125	0.928571	2.17857	1.85714	8.60714	220.679	71.3571	124.196	56	0.678785	0.933333	0.622222	1	25.77	10.1959	7.4872	61.994	613.25	82.8214	0.558824	4	236	237	282	296	0	0	0	0
OEC-07-G3	256	0.728571	22.3143	2.87143	0.371429	0.514286	0.457143	0.371429	0.585714	0.242857	0.785714	4.98571	1.8	0.0571429	0.5	1.82857	0.571429	3.1	0.328571	1.52857	3.82857	0.871429	2.85714	0.957143	4.07143	104.714	48.8143	86.5286	70	0.644161	0.777778	0.538462	1	34.644	12.0655	9.22875	-30.2472	370	81.2714	0.243902	3	240	250	258	0	0	0	0	0
OEC-07-G3	257	14.9018	58.9643	3.00893	0.339286	0.75	0.5	0.383929	0.410714	0.0892857	0.642857	1.48214	2.13393	0.133929	0.616071	1.875	0.776786	1.10714	0.526786	2.35714	4.13393	1.25893	1.64286	1.04464	1.65179	242.562	112.214	198.036	112	0.796956	0.910569	0.59893	1	39.904	15.913	9.61204	16.3781	408.857	83.0268	0.26	1	243	0	0	0	0	0	0	0
OEC-07-G3	258	1.78571	5.25	1.42857	0.0714286	0.428571	0.178571	0.392857	0.25	0.0357143	0.571429	1.25	1.53571	0.0357143	0.607143	1.03571	0.285714	1.71429	0.535714	1.21429	4.5	1.03571	1.10714	0.892857	0.75	193.214	85.6071	155.643	28	0.788231	0.933333	0.571429	1	18.269	8.12311	4.99879	-39.5045	378.679	84.3571	0.5	3	250	256	281	0	0	0	0	0
OEC-07-G3	259	11.8039	40.7451	4.66667	1.51961	0.813725	0.72549	0.382353	0.656863	0.215686	0.705882	2.15686	1.40196	0.176471	0.892157	1.97059	0.862745	1.48039	0.460784	13.8333	5.59804	1.2549	1.9902	1.43137	3.41176	218.284	72.4902	125.363	102	0.470479	0.93578	0.708333	1	34.098	12.2453	10.8054	-65.3872	690.069	82.4118	0.418605	4	225	232	267	289	0	0	0	0
OEC-07-G3	260	6.02222	55.2	14.0889	0.511111	1.08889	0.733333	0.555556	0.733333	0.0666667	0.933333	8.02222	1.8	0.2	0.933333	2.53333	0.822222	5.31111	0.911111	9.04444	6.13333	1.64444	2.17778	1.46667	60.6222	187.022	71.2444	126.022	45	0.51838	0.978261	0.803571	1	21.246	8.30787	7.10448	20.8249	839.222	82.9333	0.230769	1	292	0	0	0	0	0	0	0
OEC-07-G3	261	1.86992	49.0894	2.56911	0.634146	1.76423	0.357724	0.284553	0.447154	0.178862	0.788618	1.78862	1.60163	0.146341	0.560976	1.7561	1.09756	1.0813	0.528455	1.28455	3.85366	1.31707	1.15447	0.894309	1.15447	407.195	62.5122	114.878	123	0.57528	0.866197	0.675824	1	41.293	14.4881	11.8506	1.92392	948.374	84.6504	0.352941	3	235	253	279	0	0	0	0	0
OEC-07-G3	262	1.21687	103.241	3.90361	0.771084	0.759036	0.710843	0.518072	0.578313	0.13253	0.891566	1.96386	5.01205	0.144578	1.04819	2.25301	0.807229	1.55422	0.433735	2.6988	5.68675	1.36145	2.38554	1.45783	25.2289	147.819	85.9277	153.012	83	0.529606	0.954023	0.754545	1	30.616	11.2886	9.5755	26.7408	545.458	83.8554	0.162162	1	263	0	0	0	0	0	0	0
OEC-07-G3	263	1.11111	92.6049	4.14815	0.679012	0.814815	0.580247	0.358025	0.617284	0.17284	2.32099	2.83951	4.77778	0.160494	0.864198	1.83951	1.50617	1.96296	0.407407	1.50617	6.82716	1.39506	2.64198	1.62963	3.65432	164.333	79.2222	137.42	81	0.344193	0.94186	0.736364	1	29.88	10.5809	9.93444	-40.0558	557.185	84.0617	0.459459	2	231	262	0	0	0	0	0	0
OEC-07-G3	264	0.390244	190.341	7	1	1.63415	0.756098	0.414634	0.731707	0.365854	0.853659	2.41463	4.92683	0.243902	1.09756	3.14634	1.2439	2.04878	0.487805	4.85366	19.561	2	2.17073	2.02439	1.58537	129.439	57.9024	106.195	41	0.133226	1	0.836735	1	19.468	7.32298	7.2577	90	747.244	84	0.291667	1	269	0	0	0	0	0	0	0
OEC-07-G3	265	0.610526	16.6632	2.57895	0.442105	0.452632	0.631579	0.389474	0.547368	0.273684	0.8	2.77895	1.10526	0.168421	0.989474	2.68421	1.07368	1.31579	0.715789	9.6	10.2421	1.68421	3.08421	1.65263	14.3263	147.842	68.5579	123.284	95	0.693489	0.95	0.730769	1	34.164	13.2306	9.53219	27.7135	219.284	83.4737	0.219512	1	280	0	0	0	0	0	0	0
OEC-07-G3	266	0.943662	55.1549	2.95775	0.549296	2.77465	0.492958	0.253521	0.309859	0.197183	0.478873	1.40845	1.70423	0.126761	0.535211	1.32394	0.816901	1.5493	0.422535	9.91549	4.91549	1.6338	1.53521	1.3662	3.69014	184.634	80.9718	144.746	71	0.548491	0.959459	0.717172	1	28.284	10.5985	8.86203	23.2459	580.31	83.9718	0.416667	2	247	278	0	0	0	0	0	0
OEC-07-G3	267	1.13768	75	3.4058	0.507246	0.688406	0.521739	0.253623	0.42029	0.181159	0.536232	1.65942	1.71014	0.166667	0.594203	1.68116	2	1.16667	0.753623	23.1304	4.26812	1.26812	2.04348	1.48551	5.45652	266.435	104.899	185.587	138	0.663029	0.951724	0.766667	1	39.796	15.4278	11.5492	-5.04712	676.065	84.4348	0.32	2	232	259	0	0	0	0	0	0
OEC-07-G3	268	0.94	52.03	4.54	0.51	2.04	0.62	0.49	0.73	0.36	1.21	3.05	3.23	0.18	0.94	2.85	1.68	1.76	0.46	1.93	8.32	2.02	2.82	1.91	9.33	275.95	74.69	133.74	100	0.736937	0.961538	0.757576	1	34.164	13.8622	9.3703	-49.3705	726.01	83.67	0.642857	3	233	269	309	0	0	0	0	0
OEC-07-G3	269	0.936709	22.9367	2.10127	0.481013	1.16456	0.455696	0.455696	0.544304	0.202532	0.772152	2.13924	1.18987	1.34177	0.582278	1.98734	0.531646	2.6962	0.544304	3.41772	4.67089	1.18987	1.83544	1.3038	4.74684	167.772	28.9873	52.4684	79	0.421964	0.9875	0.877778	1	28.904	10.6147	9.62338	-83.8913	738.051	84.3797	0.5	4	233	264	268	309	0	0	0	0
OEC-07-G3	270	7.43636	248.327	6.81818	0.945455	0.909091	0.618182	0.345455	0.454545	0.2	0.745455	2.18182	3.94545	0.127273	0.636364	1.50909	0.509091	1.16364	0.654545	3.07273	15.0182	1.25455	1.69091	1.16364	3.54545	127.036	64.5636	112.982	55	0.720784	0.901639	0.6875	1	25.472	10.2905	7.13298	-80.7512	69.6	84.9091	0.483871	3	218	254	306	0	0	0	0	0
OEC-07-G3	271	1.46154	120.346	3.92308	0.525641	0.410256	0.371795	0.307692	0.358974	0.128205	0.564103	1.61538	2.38462	0.115385	0.307692	1.24359	0.358974	1.87179	0.576923	21.9744	3.37179	1.12821	1.87179	1.41026	3.67949	122.269	86.9615	149.5	78	0.614088	0.95122	0.65	1	30.178	11.4148	9.00896	-80.88	466.564	84.6026	0.4	2	244	287	0	0	0	0	0	0
OEC-07-G3	272	0.83871	69.1613	6.83871	0.451613	0.870968	0.225806	0.580645	0.225806	0.290323	0.483871	2.54839	1.54839	0.258065	0.483871	1.90323	0.677419	1.54839	0.709677	4.58065	5.58065	1.6129	1.67742	1.29032	2.51613	135.581	45.7742	81.1935	31	0.46928	0.939394	0.738095	1	17.144	6.8132	6.01639	8.03679	769.968	85.2581	0.136364	1	294	0	0	0	0	0	0	0
OEC-07-G3	273	0.72549	19.6667	1.58824	0.294118	0.647059	0.352941	0.313725	0.352941	0.156863	0.607843	1.76471	1.07843	0.156863	0.843137	1.98039	1.62745	1	0.333333	2.05882	4.82353	1.41176	1.52941	1.21569	1.70588	135.176	49.1176	84.1765	51	0.495047	0.927273	0.708333	1	24.058	8.82009	7.66348	-70.0262	88.8627	85.2157	0.392857	3	222	241	251	0	0	0	0	0
OEC-07-G3	274	0.783505	95.2577	4.54639	0.556701	0.814433	0.309278	0.134021	0.319588	0.226804	0.525773	2.43299	3.51546	0.123711	0.381443	1.46392	0.298969	1.05155	0.43299	1.52577	2.70103	0.876289	2	1.26804	5.95876	126.763	61.6907	111.866	97	0.616856	0.960396	0.678322	1	33.809	12.7333	10.0221	-18.1065	443.052	86.1031	0.209302	1	303	0	0	0	0	0	0	0
OEC-07-G3	275	0.914634	52.378	3.84146	0.597561	1.7439	0.280488	0.317073	0.426829	0.158537	0.52439	1.91463	1.91463	0.109756	0.597561	1.68293	0.658537	1	0.95122	41.9634	4.96341	1.2439	2.20732	1.21951	3.93902	418.573	102.951	183.329	82	0.652949	0.911111	0.630769	1	31.493	12.0521	9.12831	4.18461	864.415	86.4146	0.214286	2	234	238	0	0	0	0	0	0
OEC-07-G3	276	3.20619	73.0515	3.30928	0.443299	0.742268	0.556701	0.247423	0.721649	0.175258	0.762887	2.1134	2.24742	0.206186	0.701031	2.91753	0.731959	1.72165	0.42268	1.53608	4.30928	1.56701	1.5567	1.1134	2.01031	460.371	130.113	236.598	97	0.732805	0.92381	0.692857	1	35.57	13.809	9.39619	6.9392	891.969	85.5155	0.232558	1	226	0	0	0	0	0	0	0
OEC-07-G3	277	0.634615	23.7885	2.25	0.326923	3.44231	0.365385	0.403846	0.5	0.365385	0.826923	1.86538	2.11538	0.0192308	0.615385	2.21154	0.442308	1.5	0.346154	1.34615	4.69231	1.30769	2.71154	1.46154	9.34615	174.115	88.4423	164.558	52	0.599906	0.962963	0.722222	1	23.231	9.23019	7.3848	-37.7352	323.769	86.2692	0.366667	2	288	305	0	0	0	0	0	0
OEC-07-G3	278	1.87037	9.98148	1.12963	0.203704	0.648148	0.5	0.574074	0.759259	0.12963	1	1.75926	2.40741	0.0555556	0.944444	1.83333	0.481481	1.16667	0.462963	1.05556	6.94444	1.46296	1.33333	1.07407	1.11111	246.148	99.1667	171.87	54	0.473887	0.964286	0.75	1	24.339	8.97673	7.90478	48.8685	589.852	86.5926	0.551724	3	266	297	312	0	0	0	0	0
OEC-07-G3	279	0.729167	25.7917	6.6875	0.270833	0.645833	0.5	0.291667	0.333333	0.145833	0.5	1.52083	1.45833	0.229167	0.479167	1.4375	0.875	0.854167	0.770833	3.3125	3.20833	0.895833	2.54167	1.625	5.27083	459.438	98.6875	171.396	48	0.803411	0.96	0.8	1	23.206	10.2746	6.11773	-7.73127	935.25	88.4792	0.392857	2	253	261	0	0	0	0	0	0
OEC-07-G3	280	0.821429	244.06	10.4881	1.72619	1.95238	0.75	0.416667	0.714286	0.309524	0.857143	3.59524	4.22619	0.27381	1.03571	2.54762	0.821429	1.86905	0.857143	12.3571	6.03571	1.89286	2.28571	1.55952	14.3929	118.798	63.4048	114.798	84	0.540552	0.976744	0.7	1	30.724	11.4115	9.60057	-62.409	230.25	87.0476	0.358974	2	265	319	0	0	0	0	0	0
OEC-07-G3	281	1.5974	19.1818	1.27273	0.246753	0.493506	0.441558	0.194805	0.597403	0.246753	0.532468	1.8961	1.4026	0.194805	0.766234	1.75325	0.909091	2.03896	0.506494	11.7922	9.48052	1.41558	2.18182	1.24675	7.44156	213.416	106.052	186.299	77	0.250222	0.9625	0.77	1	28.838	10.1896	9.86543	1.83268	389.662	88	0.611111	4	249	250	258	316	0	0	0	0
OEC-07-G3	282	1.25926	29.9259	4.07407	0.388889	1.96296	0.277778	0.5	0.555556	0.166667	0.722222	2.01852	1.83333	0.0740741	0.62963	1.62963	0.537037	1.22222	0.5	9.37037	4.09259	1.14815	2.25926	1.7037	31.4259	205.667	86.3519	152.593	54	0.59147	0.964286	0.666667	1	24.091	9.42851	7.60246	-32.7801	622.204	86.1111	0.59375	4	237	248	255	296	0	0	0	0
OEC-07-G3	283	0.892857	55.6518	2.86607	0.410714	0.714286	0.616071	0.303571	0.392857	0.142857	0.589286	2.23214	1.41964	0.116071	0.732143	1.72321	0.785714	1.04464	0.723214	26.1875	5.92857	1.375	1.97321	1.49107	4.08929	208.786	87.2857	157.759	112	0.704931	0.941176	0.727273	1	36.612	14.2949	10.139	-77.3366	32.6786	87.9732	0.222222	1	321	0	0	0	0	0	0	0
OEC-07-G3	284	0.914894	7.25532	1.34043	0.319149	0.297872	0.468085	0.446809	0.553191	0.340426	0.87234	1.40426	1.12766	0.148936	0.659574	1.38298	0.680851	1.80851	0.489362	1.17021	13.5957	1.93617	1.57447	0.893617	1.48936	204.511	89	151.447	47	0.806057	0.94	0.652778	1	23.231	10.2049	6.03968	-36.7602	279.064	86.234	0.344828	2	293	301	0	0	0	0	0	0
OEC-07-G3	285	0.388889	9.38889	1.83333	0	0.666667	0.277778	0.333333	0.555556	0.111111	0.611111	1.88889	0.277778	0.0555556	0.888889	3.22222	0.333333	0.722222	0.444444	11.8333	3.22222	1.16667	1.11111	1.05556	9	61.9444	32.4444	64.5556	18	0.465044	0.947368	0.72	1	12.273	5.20611	4.60891	-64.5938	427.722	88.1111	0	0	0	0	0	0	0	0	0	0
OEC-07-G3	286	1.26154	155.538	8	0.8	2.2	0.830769	0.553846	0.584615	0.384615	0.861538	2.67692	4.03077	0.184615	0.876923	2.73846	0.4	2.09231	0.676923	2.13846	6.81538	1.47692	2.46154	1.56923	3.70769	144.277	59.2	105.231	65	0.742599	0.984848	0.844156	1	26.663	11.2122	7.50921	-82.9204	353.969	88.7231	0.3125	2	240	307	0	0	0	0	0	0
OEC-07-G3	287	1.62963	202.284	5.90123	0.987654	0.91358	0.345679	0.296296	0.345679	0.222222	0.82716	2.97531	2.97531	0.0864198	0.654321	1.60494	0.395062	1.71605	0.469136	14.8889	3.44444	0.654321	1.41975	1.28395	3.22222	117.617	61.1235	108.136	81	0.602151	0.964286	0.818182	1	30.128	11.5663	9.23435	-88.1206	476.099	88.4938	0.277778	1	271	0	0	0	0	0	0	0
OEC-07-G3	288	0.684211	245.825	21.1053	1.31579	1.57895	0.842105	0.578947	0.842105	0.368421	1.38596	3.38596	8.05263	0.22807	0.947368	2.7193	0.596491	2.08772	0.77193	20.1228	7.33333	2.05263	2.52632	1.84211	12.8246	72.0351	68.0526	120.018	57	0.558204	0.934426	0.633333	1	25.398	9.59791	7.96342	-39.5108	315.439	89.9123	0.352941	2	277	305	0	0	0	0	0	0
OEC-07-G3	289	0.727273	9.09091	1.15152	0.393939	0.636364	0.181818	0.212121	0.363636	0.242424	0.424242	1.24242	1.51515	0.030303	0.484848	1.39394	1	1.57576	0.606061	1.18182	3.42424	0.909091	0.909091	0.969697	0.606061	168.697	49.1515	87.4848	33	0.449745	1	0.673469	1	17.988	7.00581	6.25729	33.5009	698.152	89.4848	0.304348	2	259	315	0	0	0	0	0	0
OEC-07-G3	290	0.938144	70.4639	5.64948	0.525773	2.54639	0.247423	0.268041	0.329897	0.206186	0.804124	4.4433	1.7732	0.134021	0.587629	1.98969	0.659794	2.7732	0.701031	9.98969	3.78351	1.54639	1.74227	1.56701	4.38144	298.093	91.4845	160.938	97	0.577156	0.989796	0.808333	1	32.386	12.4218	10.1441	-18.2204	916.031	89.4845	0	0	0	0	0	0	0	0	0	0
OEC-07-G3	291	1.05941	33.1683	7.34653	1.43564	17.6931	0.475248	0.366337	0.534653	0.217822	0.762376	5.48515	2.28713	0.148515	0.772277	2.65347	1.68317	3.85149	0.445545	1.24752	4.76238	1.60396	2.80198	1.9604	6.10891	378.297	82.2178	141.96	101	0.514619	0.971154	0.706294	1	33.362	12.3752	10.6107	87.8909	827.792	89.9802	0.113636	1	318	0	0	0	0	0	0	0
OEC-07-G3	292	1.23214	97.2143	5.01786	0.553571	0.803571	0.464286	0.357143	0.714286	0.375	0.892857	3.32143	3.39286	0.107143	0.857143	2.125	0.875	1.69643	0.482143	8.51786	7	1.71429	2.28571	1.28571	3.35714	208.679	51.0179	96.1607	56	0.495884	0.982456	0.777778	1	23.603	9.13434	7.93216	0.370457	844.107	90.4107	0.2	1	260	0	0	0	0	0	0	0
OEC-07-G3	293	1.02353	7.82353	4.64706	0.329412	0.505882	0.494118	0.235294	0.4	0.223529	0.717647	1.32941	1.36471	0.105882	0.682353	1.32941	0.776471	1	0.447059	1.11765	5.37647	1.02353	1.4	0.964706	0.976471	241.047	101.776	175.6	85	0.478281	0.955056	0.772727	1	31.071	11.293	9.91761	44.0256	269.129	90.8588	0.297297	2	284	301	0	0	0	0	0	0
OEC-07-G3	294	0.768421	196.147	9.13684	0.747368	1.52632	0.663158	0.4	0.705263	0.273684	0.989474	2.32632	3.53684	0.168421	0.726316	2.4	0.705263	1.50526	0.747368	24.4316	7.25263	2.08421	2.25263	1.90526	4.54737	230.758	126.568	226.095	95	0.503701	0.989583	0.719697	1	32.13	11.9546	10.3273	-37.8582	761.347	90.2632	0.0952381	1	272	0	0	0	0	0	0	0
OEC-07-G3	295	0.746269	60.8657	4.1194	0.343284	0.462687	0.208955	0.208955	0.298507	0.119403	0.656716	1.95522	1.80597	0.0298507	0.238806	1.1791	0.865672	1.59701	0.268657	3.35821	3.16418	1.04478	1	0.910448	2.68657	160.149	53.403	93.7761	67	0.611809	0.985294	0.744444	1	26.506	10.5036	8.30839	65.733	709.254	91.1642	0.0294118	1	346	0	0	0	0	0	0	0
OEC-07-G3	296	0.615385	233.795	6.97436	1.30769	1.38462	0.666667	0.333333	0.641026	0.307692	1.17949	2.79487	5.20513	0	0.74359	2.4359	0.384615	1.20513	0.410256	17.1795	5.17949	1.69231	2.87179	1.41026	6.20513	224.795	107.923	191.564	39	0.712784	0.866667	0.609375	1	22.379	8.98882	6.30461	-24.599	618.872	92.9744	0.962963	4	255	282	308	332	0	0	0	0
OEC-07-G3	297	1.37681	88.7391	3.98551	0.521739	0.84058	0.478261	0.391304	0.550725	0.202899	0.956522	1.69565	3.98551	0.0434783	0.57971	1.85507	0.42029	1.23188	0.550725	1.15942	8.76812	1.5942	2.02899	1.66667	6.02899	243.725	86.7391	153.681	69	0.421382	0.985714	0.851852	1	26.944	9.95329	9.02647	-56.8623	599.101	92.7536	0.625	5	278	308	312	335	348	0	0	0
OEC-07-G3	298	0.804348	9.76087	1.56522	0.26087	0.347826	0.5	0.478261	0.521739	0.130435	0.586957	1.8913	1	0.0869565	0.673913	1.82609	1.69565	1.30435	0.5	7.93478	6.15217	1.26087	1.47826	1.23913	1.78261	112.043	48.6957	83.9565	46	0.449202	0.92	0.638889	1	22.495	8.26895	7.38773	-76.577	531.13	93.1739	0.142857	1	352	0	0	0	0	0	0	0
OEC-07-G3	299	0.521739	8.78261	1.27536	0.202899	0.405797	0.42029	0.275362	0.434783	0.173913	0.521739	1.42029	1.3913	0.101449	0.608696	1.5942	0.478261	1.56522	0.550725	23.4058	5.89855	1.08696	1.63768	1.01449	2.04348	128.478	63.6667	107.986	69	0.55955	1	0.766667	1	26.506	10.3573	8.58413	-62.0597	570.13	93.4493	0	0	0	0	0	0	0	0	0	0
OEC-07-G3	300	0.985401	62.6934	3.72993	0.686131	0.70073	0.576642	0.386861	0.335766	0.189781	0.883212	2.74453	2.66423	0.124088	0.773723	2.43796	0.985401	1.44526	0.583942	2.07299	5.94161	1.70803	2.62774	1.85401	9.08759	227.949	73.4088	129.299	137	0.793903	0.964789	0.761111	1	42.211	17.1477	10.4266	89.5678	793.058	94.4964	0	0	0	0	0	0	0	0	0	0
OEC-07-G3	301	1.16667	3.89583	1.70833	0.229167	0.854167	0.416667	0.3125	0.5	0.270833	0.625	1.6875	0.791667	0.0625	1.35417	1.52083	0.520833	1.20833	0.583333	5.89583	7.14583	1.08333	2.25	1.25	4.14583	243.292	96	165.271	48	0.237514	0.941176	0.75	1	22.47	8.12297	7.89053	18.5953	278.062	94.4583	0.821429	3	284	293	336	0	0	0	0	0
OEC-07-G3	302	2.1875	25.375	1.72917	0.3125	0.770833	0.625	0.333333	0.416667	0.1875	1.08333	1.89583	2.5	0.1875	0.541667	1.75	0.416667	1.77083	0.916667	0.729167	6.29167	1.20833	1.75	0.958333	4.72917	179.438	68.6875	119.562	48	0.648934	0.923077	0.666667	1	23.785	9.28265	7.06265	29.7692	367.417	92.8958	0.344828	1	320	0	0	0	0	0	0	0
OEC-07-G3	303	0.584906	46	2.58491	0.622642	0.90566	0.415094	0.169811	0.377358	0.188679	0.773585	2.81132	2.54717	0.169811	0.792453	2.03774	0.396226	1.45283	0.339623	1.58491	4.37736	1.13208	1.79245	1.35849	4.39623	177.736	74.7736	130.34	53	0.608665	0.929825	0.602273	1	25.58	9.5662	7.59009	-1.05912	450.604	93.6226	0.6875	3	274	311	329	0	0	0	0	0
OEC-07-G3	304	0.94382	46.191	3.42697	0.359551	0.539326	0.292135	0.157303	0.337079	0.146067	0.505618	1.4382	1.64045	0.0786517	0.314607	1.31461	0.539326	1.06742	0.516854	2.22472	3.26966	0.865169	1.96629	1.13483	4.58427	360.966	78.7978	137.618	89	0.533471	0.936842	0.674242	1	32.593	11.7867	9.96937	-87.3882	878.337	93.9663	0.146341	1	326	0	0	0	0	0	0	0
OEC-07-G3	305	1.02151	37.3656	5.88172	0.419355	0.677419	0.494624	0.311828	0.55914	0.258065	0.88172	3.07527	1.94624	0.236559	1.05376	2.24731	0.763441	1.48387	1.16129	37	6.77419	2.13978	2.63441	1.52688	20.1828	166.806	110.763	198.43	93	0.912178	0.885714	0.683824	1	39.126	17.7523	7.27479	9.45459	327.032	94.9892	0.645833	4	277	288	328	333	0	0	0	0
OEC-07-G3	306	8.64762	294.133	9.28571	9.08571	1.22857	0.790476	0.485714	0.828571	0.419048	1.6381	3.24762	5.10476	0.27619	0.8	3.01905	0.933333	2.14286	1.12381	19.0476	52.4286	2.19048	2.92381	1.95238	3.1619	93.8952	44.7048	78.3048	105	0.459165	0.945946	0.729167	1	34.47	12.3831	11.0006	-31.4012	66.219	95.7238	0.409091	3	254	270	327	0	0	0	0	0
OEC-07-G3	307	1.4375	9.90625	1.3125	0.28125	0.28125	0.28125	0.28125	0.34375	0.40625	0.59375	1.6875	1.03125	0.0625	0.53125	1.3125	0.375	1.5	0.5	9.96875	3.34375	0.78125	1.03125	1.1875	5.875	127.812	56.8125	96.4688	32	0.706252	0.914286	0.507937	1	20.064	7.9345	5.61731	63.76	346.906	95.0312	0.4	2	286	334	0	0	0	0	0	0
OEC-07-G3	308	1.42857	26.4821	1.78571	0.214286	0.535714	0.446429	0.357143	0.607143	0.178571	0.785714	2.46429	2	0.178571	0.857143	1.82143	0.785714	1.58929	0.267857	1.05357	4.94643	1.32143	1.76786	1.48214	3.91071	213.232	68.0536	122.089	56	0.709724	0.965517	0.691358	1	26.018	10.3804	7.31274	-37.526	610.482	94.2679	0.741935	4	296	297	332	335	0	0	0	0
OEC-07-G3	309	0.545455	11.8409	4.21591	0.5	0.431818	0.465909	0.352273	0.613636	0.215909	0.852273	1.76136	1.42045	0.125	0.670455	1.79545	0.704545	1.93182	0.636364	22.6591	4.57955	1.55682	2.85227	1.81818	42.4886	268.886	114.182	196.295	88	0.653655	0.93617	0.666667	1	32.775	12.3513	9.3474	32.5257	729.898	95.3864	0.25	3	268	269	346	0	0	0	0	0
OEC-07-G3	310	1.0678	64.6271	5.83051	0.771186	0.720339	0.508475	0.372881	0.466102	0.254237	0.915254	2.12712	2.30508	0.127119	0.686441	2.20339	0.694915	1.50847	0.483051	7.04237	5.50847	1.42373	1.84746	1.22881	4.25424	161.508	69.7373	125.161	118	0.426204	0.893939	0.698225	1	39.705	13.1465	11.8927	-30.8686	97.6186	96.2881	0.319149	2	251	327	0	0	0	0	0	0
OEC-07-G3	311	0.816901	60.8873	5.29577	0.732394	0.605634	0.647887	0.422535	0.394366	0.211268	1	3.70423	2.74648	0.169014	0.943662	2.1831	0.605634	3.80282	0.338028	3.38028	31.8451	1.39437	1.53521	2.16901	6.64789	133.183	87.1268	153.085	71	0.520093	1	0.788889	1	27.151	10.3653	8.85312	66.8761	460.056	96.3944	0.294118	2	303	329	0	0	0	0	0	0
OEC-07-G3	312	0.852941	51.7353	2.94118	0.544118	0.955882	0.676471	0.779412	0.691176	0.294118	0.970588	3.07353	2.30882	0.147059	0.705882	2.29412	0.897059	1.48529	1	43.7647	8.22059	1.67647	1.82353	1.60294	5.04412	152.897	77.6618	140.574	68	0.471646	0.906667	0.68	1	28.557	10.1402	8.9415	59.6203	589.985	96.5882	0.485714	3	278	297	348	0	0	0	0	0
OEC-07-G3	313	1.05	12.4833	1.25	0.3	0.366667	0.533333	0.25	0.3	0.05	0.6	0.983333	0.766667	0.05	0.583333	0.85	0.466667	0.783333	0.5	2.65	3.38333	0.983333	0.933333	1.16667	1.66667	199.167	49.8333	89.7	60	0.538611	0.9375	0.740741	1	26.299	9.72783	8.19623	-72.7871	684.033	95.95	0.258065	1	315	0	0	0	0	0	0	0
OEC-07-G3	314	1.12195	20.6341	1.56098	0.414634	0.439024	0.317073	0.170732	0.560976	0.195122	1.19512	1.5122	1.39024	0.0731707	0.585366	1.85366	0.658537	1.78049	0.390244	0.95122	4.56098	0.97561	1.56098	0.853659	0.804878	292.878	98.4634	168.244	41	0.221721	0.97619	0.732143	1	19.956	7.40018	7.21599	49.0651	811.024	96.4146	0	0	0	0	0	0	0	0	0	0
OEC-07-G3	315	1.09375	13.3438	1.60938	0.15625	0.703125	0.3125	0.15625	0.46875	0.203125	0.8125	1.29688	1.25	0.15625	0.578125	1.8125	1.17188	1.375	0.453125	1.03125	4.5	1.09375	1.125	0.640625	0.8125	266.938	83.5938	154.219	64	0.560462	0.941176	0.711111	1	26.506	10.1914	8.44033	-3.07919	693.812	97.25	0.588235	3	289	313	345	0	0	0	0	0
OEC-07-G3	316	8.56944	129.847	4.97222	1.95833	0.763889	0.75	0.361111	0.736111	0.305556	0.75	2.38889	2.95833	0.152778	1	2.06944	1.02778	1.45833	0.569444	3.22222	21.0556	1.01389	1.88889	1.19444	6.05556	120.708	50.9306	91.4444	72	0.656105	0.947368	0.75	1	29.665	11.2411	8.48334	79.5696	384.208	97.6389	0.235294	2	281	364	0	0	0	0	0	0
OEC-07-G3	317	12.7164	316.955	11.6269	1.25373	1.37313	0.776119	0.208955	0.567164	0.164179	2.46269	2.65672	7.9403	0.119403	0.432836	2.1791	0.283582	1.64179	0.328358	0.626866	4.64179	1.25373	0.955224	1.47761	5.40299	57.9552	31.6119	56.7313	67	0.479177	0.971014	0.744444	1	26.233	9.93493	8.72007	-60.2022	780.104	97.5821	0	0	0	0	0	0	0	0	0	0
OEC-07-G3	318	0.868421	16.8158	1.26316	0.131579	0.552632	0.368421	0.315789	0.394737	0.368421	0.736842	1.36842	2.31579	0.105263	0.552632	1.63158	0.631579	1.52632	0.263158	0.763158	3.42105	1.57895	0.947368	0.973684	0.763158	300.789	75.0789	134.895	38	0.40518	0.974359	0.77551	1	19.013	7.39544	6.76119	-14.6269	833.263	99.0789	0.166667	1	291	0	0	0	0	0	0	0
OEC-07-G3	319	0.732394	215	6.47887	1.16901	0.901408	0.661972	0.338028	0.492958	0.408451	0.985915	2.28169	2.87324	0.056338	0.577465	2.02817	0.887324	1.19718	0.746479	10.1408	4.39437	1.39437	1.46479	1.4507	25.3662	90.7746	38.3521	64.0845	71	0.662131	0.972603	0.645455	1	27.937	11.1268	8.33831	54.6	227.254	98.9296	0.131579	1	280	0	0	0	0	0	0	0
OEC-07-G3	320	2.1	123.314	4.47143	0.642857	0.6	0.442857	0.428571	0.5	0.242857	0.942857	1.82857	4.1	0.114286	0.714286	2.21429	0.714286	1.45714	0.371429	0.757143	6.01429	1.57143	2.41429	1.41429	9.31429	126.486	50.0429	88.1429	70	0.815103	0.933333	0.648148	1	29.971	12.7574	7.39054	26.0467	370.014	100.629	0.263158	1	302	0	0	0	0	0	0	0
OEC-07-G3	321	0.73913	71.1304	3.34783	0.565217	1.28261	0.630435	0.293478	0.434783	0.228261	0.597826	1.65217	1.90217	0.23913	0.913043	2.13043	0.641304	0.858696	0.815217	28.9348	4.95652	1.44565	1.80435	1.21739	3.13043	174.391	94.1413	168.739	92	0.446793	0.978723	0.766667	1	31.65	11.5646	10.3461	-10.8894	33.8152	100.087	0.25641	1	283	0	0	0	0	0	0	0
OEC-07-G3	322	0.833333	106.269	4.64103	0.923077	0.74359	0.525641	0.25641	0.653846	0.294872	1.26923	2.71795	3.46154	0.115385	1.02564	2.48718	0.692308	1.73077	0.397436	4.91026	6.78205	1.91026	2.97436	2.0641	2.84615	141.449	85.6538	148.987	78	0.53111	0.928571	0.65	1	30.823	11.1114	9.41471	-34.1254	550.974	99.4231	0.205128	1	343	0	0	0	0	0	0	0
OEC-07-G3	323	0.753086	106.728	6.80247	0.679012	2.12346	0.604938	0.444444	0.580247	0.246914	0.604938	3.17284	2.5679	0.197531	0.617284	2.09877	0.641975	1.19753	0.506173	8.46914	5.75309	1.5679	1.92593	1.53086	4.98765	128.012	60.0741	106.556	81	0.707751	0.952941	0.736364	1	29.789	12.202	8.62028	37.4257	487.074	100.704	0	0	0	0	0	0	0	0	0	0
OEC-07-G3	324	0.688889	85.6111	8.05556	0.533333	0.888889	0.377778	0.155556	0.455556	0.0777778	0.466667	1.77778	1.72222	0.144444	0.322222	1.6	0.333333	1.11111	0.544444	21.9556	3.44444	1.22222	1.74444	1.24444	6.66667	238.711	119.044	210.122	90	0.666339	0.957447	0.692308	1	32.411	12.5881	9.38632	65.5609	630.844	100.567	0.292683	1	332	0	0	0	0	0	0	0
OEC-07-G3	325	1.74545	4.34545	1.8	0.327273	0.545455	0.509091	0.254545	0.490909	0.272727	0.672727	1.98182	1.63636	0.127273	0.727273	2.43636	1.47273	1.54545	0.927273	0.963636	4.98182	1.74545	1.56364	1.30909	1.30909	244.491	97.1273	178.182	55	0.529807	0.932203	0.679012	1	24.364	9.22562	7.82441	69.5109	199.964	101.036	0	0	0	0	0	0	0	0	0	0
OEC-07-G3	326	0.939759	53.8434	2.9759	0.481928	1.06024	0.698795	0.228916	0.493976	0.120482	1.12048	2.0241	2.60241	0.156627	0.686747	2.39759	1.38554	2.25301	0.686747	2.09639	4.72289	1.92771	2.81928	1.77108	5.07229	350.819	88.4096	152.663	83	0.574151	1	0.691667	1	30.716	11.542	9.44997	21.4477	867.747	100.88	0.128205	1	304	0	0	0	0	0	0	0
OEC-07-G3	327	0.968254	114.675	9.66667	0.769841	0.952381	0.539683	0.515873	0.555556	0.253968	0.849206	4.92857	4	0.134921	0.746032	2.64286	0.888889	2.87302	0.587302	1.63492	6.57937	1.74603	2.28571	1.49206	8.46825	204.651	85.9603	153.365	126	0.884789	0.887324	0.636364	1	44.915	19.1539	8.92555	11.0895	82.0238	100.302	0.480769	3	306	310	354	0	0	0	0	0
OEC-07-G3	328	0.833333	80.3333	11.2083	0.416667	1	0.625	0.583333	0.416667	0.208333	0.458333	3	3.04167	0.166667	0.75	2.04167	0.833333	1.875	0.875	52.5417	5.54167	2.25	3.70833	1.25	10.1667	219.333	112.75	210.417	24	0.87718	0.827586	0.6	1	17.88	8.58104	4.12029	20.5718	328.458	101.542	0.857143	3	305	333	347	0	0	0	0	0
OEC-07-G3	329	1.22581	44.1505	7.87097	1.31183	0.645161	0.494624	0.322581	0.580645	0.139785	0.774194	2.1828	1.52688	0.150538	0.655914	2.15054	1.68817	1.12903	1.13978	31.8817	5.47312	1.25806	2.26882	1.68817	10.5806	175.011	102.226	183.247	93	0.774911	0.902913	0.62	1	35.223	14.0347	8.87094	2.46197	445.849	101.892	0.222222	2	303	311	0	0	0	0	0	0
OEC-07-G3	330	0.747126	89.2874	6.74713	14.2529	2.16092	0.402299	0.287356	0.597701	0.206897	0.551724	2.4023	3.09195	0.091954	0.551724	1.82759	0.609195	1.36782	0.505747	5.67816	3.96552	1.21839	1.77011	1.27586	10.5977	195.138	90.0345	158.391	87	0.703332	0.935484	0.669231	1	32.138	12.6311	8.97895	-8.42635	11.1839	101.862	0	0	0	0	0	0	0	0	0	0
OEC-07-G3	331	1.28571	12.8286	1.57143	0.457143	0.428571	0.342857	0.257143	0.628571	0.657143	1	1.8	2.14286	0.114286	1.17143	2.11429	0.542857	1.17143	0.742857	1.57143	5.57143	1.48571	1.2	1	1.11429	296.571	79.5143	136.914	35	0.479417	0.945946	0.714286	1	18.641	7.2533	6.3654	28.1378	260.143	101.8	0.26087	1	356	0	0	0	0	0	0	0
OEC-07-G3	332	0.97619	79.2976	5.32143	0.547619	0.72619	0.559524	0.440476	0.5	0.190476	0.880952	2.33333	2.17857	0.178571	0.72619	1.97619	0.72619	1.60714	0.511905	12.881	5.25	1.53571	2.28571	1.60714	5.11905	186.06	92.369	163.012	84	0.285276	0.875	0.694215	1	34.718	11.1682	10.7041	-21.2823	620.452	101.631	0.825	5	296	308	324	335	358	0	0	0
OEC-07-G3	333	8.70968	15.5161	2.09677	0.258065	0.5	0.612903	0.516129	0.709677	0.16129	0.854839	2.75806	2.3871	0.16129	1.24194	2.24194	2.01613	1.80645	0.83871	1.83871	30.2742	1.58065	2.19355	1.20968	1.51613	142.371	78.1452	130.194	62	0.794918	0.925373	0.738095	1	28.466	11.7001	7.09863	88.9493	320.113	105.306	0.470588	3	305	328	347	0	0	0	0	0
OEC-07-G3	334	1.59459	4.04054	1.10811	0.22973	0.608108	0.567568	0.364865	0.5	0.121622	0.824324	1.32432	1.10811	0.135135	0.743243	1.55405	0.554054	1.59459	0.581081	1.01351	4.62162	1.36486	1.31081	0.743243	1.05405	269	115.23	204.932	74	0.440368	0.961039	0.672727	1	28.21	10.3786	9.31806	84.2389	352.541	102.716	0.342105	3	307	355	363	0	0	0	0	0
OEC-07-G3	335	1.24	57.32	3.04	0.466667	0.68	0.52	0.346667	0.453333	0.373333	0.613333	1.82667	2.22667	0.08	0.586667	1.48	0.6	1.26667	0.413333	2.37333	10.8	1.05333	1.68	1.28	11.4133	187.027	66.1333	117.84	75	0.784299	0.862069	0.535714	1	33.081	13.0068	8.06922	-62.1321	607.293	102.747	0.744186	5	297	308	332	348	358	0	0	0
OEC-07-G3	336	0.545455	54.0455	2.30303	0.409091	1.39394	0.484848	0.257576	0.515152	0.181818	0.863636	1.93939	2.69697	0.19697	0.757576	1.72727	0.681818	1.04545	0.409091	2.83333	6.0303	1.27273	1.93939	1.45455	4.12121	206.909	110.045	195.515	66	0.583707	0.929577	0.75	1	28.168	10.4015	8.44561	74.9137	280.788	103.485	0.545455	2	301	337	0	0	0	0	0	0
OEC-07-G3	337	0.734043	120.128	4.04255	0.702128	1.29787	0.638298	0.382979	0.361702	0.287234	0.723404	2.2234	2.29787	0.138298	0.819149	1.89362	0.670213	1.11702	0.712766	26.4043	5.61702	1.48936	2.53191	1.5	13.6915	175.415	103.5	181.734	94	0.767843	0.949495	0.803419	1	33.403	13.9143	8.91406	-80.2735	290.096	102.926	0.3	1	336	0	0	0	0	0	0	0
OEC-07-G3	338	0.382353	27.25	1.91176	0.279412	1.57353	0.220588	0.147059	0.382353	0.176471	0.382353	1.76471	1.19118	0.0735294	0.485294	1.35294	0.235294	1.08824	0.352941	5.57353	3.55882	1.04412	1.27941	1.38235	3.66176	147.735	76.5588	136.456	68	0.517952	0.971429	0.755556	1	26.779	10.1839	8.71142	58.2029	425.221	102.397	0.117647	1	357	0	0	0	0	0	0	0
OEC-07-G3	339	1.7619	26.3452	2.2381	0.297619	0.666667	0.511905	0.202381	0.571429	0.285714	0.821429	2.7381	2.5119	0.0833333	0.607143	1.83333	0.52381	1.61905	0.404762	6.03571	6.13095	1.17857	3.19048	1.63095	4.10714	178.631	99.8214	175.726	84	0.732816	0.84	0.525	1	38.316	13.3678	9.09579	22.9275	517.774	102.381	0.272727	1	352	0	0	0	0	0	0	0
OEC-07-G3	340	0.5	17	2.1	0.3	0.4	0.2	0.1	0.5	0	0.4	1.5	0.9	0	0.4	1.4	0.6	1.3	0.3	5.7	2.6	1.7	1.5	0.7	1	112.7	46.1	71.5	10	0.630126	0.909091	0.833333	1	8.791	4.25833	3.30656	-63.4349	764.9	102.8	0	0	0	0	0	0	0	0	0	0
OEC-07-G3	341	2	68.5385	2.28205	0.410256	4.92308	0.230769	0.230769	0.307692	0.102564	0.948718	2.28205	1.74359	0.025641	0.461538	1.87179	1.25641	0.974359	0.25641	2.4359	21.359	0.615385	0.871795	1.33333	1.17949	69.1538	31.3333	57.5641	39	0.436202	0.906977	0.696429	1	20.692	7.64599	6.88024	4.57082	563.154	103.692	0.12	1	369	0	0	0	0	0	0	0
OEC-07-G3	342	0.979167	5.25	2.4375	0.25	0.75	0.75	0.541667	0.458333	0.4375	0.583333	2	0.6875	0.229167	0.8125	2.64583	1.02083	1.75	0.833333	1.33333	6.70833	1.625	1.97917	1.20833	1.6875	145.25	88.0833	159.417	48	0.374827	1	0.75	1	21.544	8.19595	7.59842	-57.283	182.729	104.375	0	0	0	0	0	0	0	0	0	0
OEC-07-G3	343	1.77419	178.234	5.66129	0.822581	1.25806	0.717742	0.387097	0.419355	0.241935	0.629032	2.19355	3.74194	0.16129	0.758065	2.27419	0.685484	1.70968	0.540323	9.66935	5.62903	1.66129	2.37903	1.53226	4.06452	138.371	68.1774	120.798	124	0.692351	0.946565	0.635897	1	39.631	15.1449	10.928	-41.6979	540.734	104.734	0.18	2	322	352	0	0	0	0	0	0
OEC-07-G3	344	0.418605	41.3953	2.32558	0.372093	0.767442	0.302326	0.372093	0.697674	0.372093	1.09302	2	1.74419	0.255814	1	1.76744	1.51163	1.06977	0.581395	2.18605	6.88372	1.65116	1.55814	1.32558	1.95349	160.93	73.9767	126.628	43	0.599047	0.977273	0.767857	1	21.246	8.42449	6.74561	-1.34371	646.791	103.512	0.4	1	361	0	0	0	0	0	0	0
OEC-07-G3	345	1.24638	76.4493	7.33333	0.637681	1.05797	0.521739	0.217391	0.681159	0.15942	0.855072	3.89855	4.92754	0.130435	0.681159	1.88406	0.57971	4.08696	0.652174	1.47826	7.81159	1.31884	1.53623	0.869565	1.15942	162.116	47.2029	83.9855	69	0.871399	0.907895	0.616071	1	31.369	13.763	6.7518	-3.93745	699.377	105.058	0.394737	2	315	346	0	0	0	0	0	0
OEC-07-G3	346	0.807692	92	3.96703	0.637363	0.736264	0.494505	0.357143	0.604396	0.181319	0.901099	2.8022	2.91758	0.137363	0.813187	2.06044	1.06593	2.35165	0.752747	6.80769	5.27473	1.25824	1.8022	1.36813	3.35165	210.11	58.6484	104.17	182	0.879387	0.866667	0.509804	1	57.205	22.8204	10.865	55.588	713.72	104.396	0.444444	6	295	309	345	377	395	397	0	0
OEC-07-G3	347	2.87719	200.754	6.63158	0.894737	1.63158	0.508772	0.438596	0.649123	0.105263	0.77193	2.75439	4.08772	0.122807	0.701754	1.59649	1.15789	1.66667	0.631579	24.0175	7.01754	1.89474	2.5614	1.75439	4.07018	142.789	76.1754	130.86	57	0.928116	0.850746	0.475	1	31.005	14.4564	5.38199	31.1665	330	107.474	0.72973	5	328	333	355	368	384	0	0	0
OEC-07-G3	348	0.813953	116.558	4.89922	0.581395	1.62016	0.527132	0.325581	0.457364	0.170543	0.790698	3.14729	2.86047	0.178295	0.542636	1.9845	0.674419	2	0.379845	3.22481	4.62791	1.13178	2.66667	1.67442	15.8992	172.589	77.2558	133.558	129	0.872516	0.889655	0.5375	1	45.511	19.2708	9.41543	-46.7991	599.527	107.302	0.396552	3	297	312	335	0	0	0	0	0
OEC-07-G3	349	13.7083	11.5972	2.19444	0.902778	0.722222	0.25	0.416667	0.555556	0.194444	1.69444	2.01389	3.52778	0.0555556	0.708333	1.77778	0.513889	1.75	0.458333	1.01389	35.0972	1.72222	1.33333	1.31944	1.52778	243.264	82.7917	149.167	72	0.137371	0.96	0.72	1	27.73	9.73495	9.64266	48.121	579	106.292	0	0	0	0	0	0	0	0	0	0
OEC-07-G3	350	1.04167	46.6667	6.09722	0.388889	0.625	0.416667	0.236111	0.361111	0.138889	0.736111	2.16667	1.61111	0.125	0.555556	1.72222	1.06944	1.69444	0.944444	19.375	4.75	1.47222	2.13889	1.58333	4.98611	345.847	90.2778	156.042	72	0.628708	0.947368	0.727273	1	27.548	10.9375	8.50546	10.0318	926.792	107.167	0	0	0	0	0	0	0	0	0	0
OEC-07-G3	351	1.18571	78.2714	4.37143	0.6	2.64286	0.5	0.3	0.357143	0.314286	0.514286	2.27143	2.41429	0.0428571	0.614286	1.9	0.742857	1.3	0.585714	8.85714	4.82857	1.37143	1.71429	1.22857	2.5	166.186	75.3429	135.743	70	0.603572	0.958904	0.707071	1	27.457	10.6771	8.51295	76.3992	44.8429	107.043	0.0555556	1	399	0	0	0	0	0	0	0
OEC-07-G3	352	1.36111	25.1111	2.06481	0.314815	0.638889	0.481481	0.333333	0.537037	0.231481	0.740741	1.91667	1.39815	0.148148	0.675926	1.5	0.944444	1.40741	0.416667	2.86111	5.75926	1.18519	3.14815	1.05556	4.39815	143.843	79.0556	142.287	108	0.674615	0.870968	0.488688	1	44.593	14.9387	11.0273	-70.4835	527.843	107.463	0.377358	3	298	339	343	0	0	0	0	0
OEC-07-G3	353	2.73333	18.8667	1.73333	0.8	0.6	0.2	0.466667	0.4	0.333333	1.33333	1.53333	2.2	0	0.266667	1.2	0.6	1.2	0.2	1.73333	3.66667	0.6	0.733333	1.13333	4.86667	119.867	28.8667	55.1333	15	0.776961	0.9375	0.6	1	11.719	5.78658	3.64294	38.0797	788.067	108.2	0	0	0	0	0	0	0	0	0	0
OEC-07-G3	354	2.53333	10.2889	1.66667	0.6	0.555556	0.466667	0.377778	0.711111	0.2	0.777778	2.24444	1.71111	0.111111	1.08889	1.42222	1.53333	1.31111	0.622222	1.55556	20.1111	1.26667	1.57778	1.48889	1.31111	374.556	179.467	312.422	45	0.752007	0.918367	0.714286	1	22.197	9.54985	6.29484	16.3898	83.8667	108.289	0.714286	2	327	379	0	0	0	0	0	0
OEC-07-G3	355	1.14943	79.3563	3.95402	0.632184	0.885057	0.666667	0.310345	0.609195	0.241379	0.793103	2.58621	2.06897	0.126437	0.827586	2.18391	0.643678	1.18391	0.781609	30.5632	7.42529	1.33333	1.96552	1.25287	2.62069	172.115	89.1954	153.667	87	0.669111	0.935484	0.719008	1	31.741	12.4455	9.24905	-52.4506	343.356	108.736	0.475	4	334	347	368	403	0	0	0	0
OEC-07-G3	356	1.07258	4.25806	1.04839	0.33871	0.395161	0.41129	0.306452	0.354839	0.209677	0.879032	1.42742	1.16935	0.0967742	0.645161	1.43548	0.451613	0.895161	0.435484	0.862903	4.80645	1.43548	1.24194	0.645161	0.798387	249.234	102.911	182.605	124	0.800836	0.953846	0.681319	1	39.515	16.4342	9.84219	37.7598	260.831	112.339	0.3	2	331	409	0	0	0	0	0	0
OEC-07-G3	357	0.890909	177.127	6.29091	0.763636	0.8	0.563636	0.218182	0.490909	0.109091	0.618182	1.89091	3.18182	0.0181818	0.309091	1.49091	0.509091	0.672727	0.327273	10.5818	3.8	1.27273	1.2	1.50909	4.34545	95.9636	40.6909	70.8364	55	0.570808	0.948276	0.679012	1	24.182	9.43758	7.74904	-40.8079	417.382	109.745	0.3125	2	338	373	0	0	0	0	0	0
OEC-07-G3	358	3.2381	226.238	7.04762	0.833333	0.928571	0.380952	0.238095	0.309524	0.238095	0.880952	2	8.7381	0.142857	0.285714	1.88095	0.785714	1.5	0.333333	8.83333	14.7143	1.2619	1.30952	1.04762	1.88095	81	35.619	64.6905	42	0.602537	0.893617	0.583333	1	22.768	8.5516	6.82495	-27.1993	615.048	109.333	0.464286	2	332	335	0	0	0	0	0	0
OEC-07-G3	359	0.7	25.4	1.95	0.7	0.3	0.65	0.2	0.85	0.1	1.3	3.55	2.7	0.1	1.15	2	0.7	1.5	0.55	1.5	4.55	1.1	2.05	1.3	4.6	155.25	40.15	71.65	20	0.268543	1	0.8	1	12.827	5.26624	5.0728	45	886.25	110.25	0	0	0	0	0	0	0	0	0	0
OEC-07-G3	360	1.28689	19.8607	1.72951	0.327869	0.47541	0.368852	0.319672	0.360656	0.180328	0.647541	1.09836	1.5082	0.0737705	0.622951	1.32787	0.737705	1.55738	0.442623	0.836066	3.95082	1.09016	0.991803	0.893443	1.46721	277.156	121.016	212.639	122	0.868957	0.917293	0.580952	1	42.054	18.1077	8.96127	35.4377	466.402	110.098	0.0555556	1	391	0	0	0	0	0	0	0
OEC-07-G3	361	1.04545	116.833	5.22727	0.69697	0.893939	0.5	0.333333	0.575758	0.333333	0.833333	2.5303	4.5	0.30303	0.772727	2.10606	3.22727	1.5	0.484848	0.984848	5.77273	1.27273	1.78788	1.19697	3.43939	182.97	71.3182	121.576	66	0.630132	0.857143	0.666667	1	29.417	10.7402	8.3396	15.0457	646.227	111.758	0.444444	2	344	406	0	0	0	0	0	0
OEC-07-G3	362	0.904348	28.2	1.8	0.426087	0.573913	0.321739	0.330435	0.304348	0.191304	0.513043	1.85217	1.01739	0.0956522	0.478261	1.38261	0.652174	1.27826	0.556522	13.9304	3.4087	1.26957	2.06087	1.21739	17.4	262.383	85.1913	146.835	115	0.406547	0.958333	0.737179	1	35.14	12.7322	11.6325	-87.3833	746.391	112.383	0.130435	1	410	0	0	0	0	0	0	0
OEC-07-G3	363	2.35484	5.6129	1.58065	0.129032	1.04839	0.290323	0.225806	0.33871	0.177419	0.629032	1.46774	2.59677	0	0.806452	1.96774	0.629032	1.27419	0.33871	0.645161	8.59677	1.08065	1.43548	1.1129	1.45161	261.516	121.145	215.581	62	0.299695	0.953846	0.765432	1	25.009	9.16863	8.74719	69.6685	358.048	112.177	0.125	1	334	0	0	0	0	0	0	0
OEC-07-G3	364	1.08025	11.7099	1.57407	0.382716	0.623457	0.419753	0.283951	0.425926	0.203704	0.697531	1.2037	2.12346	0.0864198	0.648148	1.44444	0.530864	1.54321	0.37037	0.895062	5.03086	1.33333	1.45062	1.11111	2.37654	190.685	83.4074	148.519	162	0.750229	0.835052	0.692308	1	53.549	18.7826	12.4186	5.11096	386.722	112.08	0.1875	3	316	401	404	0	0	0	0	0
OEC-07-G3	365	0.8375	110.7	5.4	0.775	1.075	0.5375	0.4375	0.4875	0.15	0.9625	2.25	3.5	0.1375	0.825	2.5375	0.8125	1.175	0.7125	10.35	5.9625	1.45	1.8375	1.325	31.2625	126.025	58.5	102.388	80	0.244029	0.987654	0.8	1	28.929	10.3325	10.0201	-81.7766	435.5	112.638	0.138889	1	380	0	0	0	0	0	0	0
OEC-07-G3	366	1.53659	32.2073	2.2561	0.402439	0.768293	0.646341	0.487805	0.45122	0.304878	0.768293	1.58537	2.04878	0.121951	0.890244	2.2439	0.597561	1.67073	0.5	1.62195	5.20732	1.53659	1.5122	1.06098	1.81707	514.72	141.939	252.171	82	0.492626	0.953488	0.82	1	30.037	11.0782	9.64068	48.8754	831.134	112.329	0.444444	2	371	388	0	0	0	0	0	0
OEC-07-G3	367	0.83871	15.5161	1.64516	0.612903	0.483871	0.322581	0.451613	0.129032	0.193548	0.387097	1.35484	1.12903	0	0.387097	0.935484	0.612903	1	0.548387	0.548387	2.29032	0.580645	0.483871	0.483871	1.22581	279.774	73.7419	134.419	31	0.443362	0.96875	0.738095	1	16.863	6.73693	6.0386	72.977	869.581	112.935	0	0	0	0	0	0	0	0	0	0
OEC-07-G3	368	1.4	6.8	1	0.16	0.2	0.36	0.48	0.6	0.4	0.16	1.2	0.88	0.2	0.64	1.2	0.68	0.8	0.24	1.16	5.36	1.16	1.36	0.44	0.44	301.8	127.52	229.92	25	0.746296	0.961538	0.595238	1	16.673	7.1778	4.77765	-34.3271	336.44	112.92	0.7	4	347	355	384	403	0	0	0	0
OEC-07-G3	369	0.878378	7.95946	4.97297	0.445946	0.689189	0.540541	0.364865	0.621622	0.324324	0.72973	2.02703	1.2973	0.202703	0.810811	1.78378	1.08108	1.44595	0.540541	5.67568	6.94595	1.28378	1.45946	1.17568	1.95946	242.432	167.689	298.122	74	0.398697	1	0.74	1	27.821	10.2229	9.37523	25.9321	565.514	113.716	0.138889	1	341	0	0	0	0	0	0	0
OEC-07-G3	370	0.641791	77.3284	2.83582	0.537313	0.716418	0.507463	0.0895522	0.402985	0.104478	0.910448	1.16418	3.20896	0.119403	0.238806	1.74627	1.43284	0.925373	0.253731	1.43284	3.26866	0.970149	1.47761	0.970149	2.98507	187.91	64.597	113.179	67	0.585337	0.985294	0.8375	1	26.762	10.3894	8.42366	-74.8145	812.761	114.134	0.25	1	371	0	0	0	0	0	0	0
OEC-07-G3	371	0.969697	46.1919	3.80808	0.464646	1.47475	0.494949	0.252525	0.444444	0.242424	0.686869	1.56566	1.90909	0.121212	0.727273	1.68687	0.666667	1.28283	0.535354	7.88889	5.84848	1.14141	2.0303	1.43434	3.9697	290.828	59.6768	102.576	99	0.896942	0.86087	0.61875	1	40.375	17.646	7.80216	-77.6197	822.232	115.626	0.54902	3	366	370	438	0	0	0	0	0
OEC-07-G3	372	4.14815	13.1481	4.59259	0.296296	0.37037	0.148148	0.111111	0.222222	0.037037	0.481481	1.18519	0.666667	0	0.148148	1.14815	1.2963	0.555556	0.37037	12.6667	2.18519	0.62963	0.740741	0.555556	21.0741	58.2222	36.8148	69.2963	27	0.370613	0.931034	0.75	1	15.92	6.19926	5.75779	19.2927	279.296	114.222	0	0	0	0	0	0	0	0	0	0
OEC-07-G3	373	0.765625	290.922	9.26562	1.65625	1.92188	0.8125	0.390625	0.53125	0.171875	1.54688	3.10938	5.73438	0.15625	0.75	2.95312	0.59375	1.98438	0.765625	5.5	5.64062	1.79688	2.01562	1.60938	2.92188	108.078	60.1875	109.438	64	0.480248	0.969697	0.711111	1	26.043	9.77798	8.57658	-43.0498	409.5	114.25	0.441176	2	357	404	0	0	0	0	0	0
OEC-07-G3	374	1.30303	82.2727	4.09091	0.409091	0.787879	0.378788	0.409091	0.757576	0.227273	0.878788	3.51515	2.95455	0.19697	0.939394	2.01515	0.69697	1.09091	0.69697	10.4545	5.30303	1.33333	1.90909	1.34848	2.43939	115.682	66.5455	115.545	66	0.622881	0.956522	0.733333	1	26.324	10.4832	8.20119	29.2045	32.5909	114.818	0	0	0	0	0	0	0	0	0	0
OEC-07-G3	375	1.18095	107.781	4.60952	0.571429	1.14286	0.4	0.342857	0.47619	0.161905	0.857143	7.10476	2.2381	0.161905	0.647619	2.02857	0.819048	3.75238	0.438095	2.54286	4.55238	1.53333	2.04762	1.58095	5.26667	269.59	90.6571	160.962	105	0.865074	0.913043	0.596591	1	38.506	16.637	8.34586	-30.1946	774.105	113.19	0.183673	1	412	0	0	0	0	0	0	0
OEC-07-G3	376	1.45082	30.1066	2.42623	0.377049	0.696721	0.557377	0.385246	0.516393	0.286885	0.852459	2.87705	2.2459	0.0819672	1.06557	2.45082	1.39344	2.18852	0.418033	1.33607	8.81148	1.83607	2.04918	2.52459	3.43443	178.164	72.4836	126.32	122	0.892826	0.824324	0.521368	1	45.792	19.9565	8.98846	-63.6641	502.459	111.689	0.12069	1	392	0	0	0	0	0	0	0
OEC-07-G3	377	0.718447	88.1068	3.36893	0.902913	0.640777	0.417476	0.38835	0.679612	0.262136	0.669903	2.1068	1.73786	0.135922	0.640777	1.47573	0.553398	2.49515	0.407767	3.62136	4.5534	1.21359	2.18447	1.47573	4.93204	218.301	82.932	144.893	103	0.443059	0.936364	0.660256	1	34.677	12.3222	11.0467	-3.61321	720.136	115.495	0.434783	2	346	397	0	0	0	0	0	0
OEC-07-G3	378	3.83333	43.8833	2.2	0.45	1.06667	0.633333	0.45	0.5	0.216667	0.5	2.25	1.76667	0.183333	1.21667	1.78333	1.61667	1.2	0.516667	3.86667	6.05	0.933333	1.85	1.68333	4.01667	256.583	113.35	202.417	60	0.540755	0.9375	0.666667	1	26.043	9.8614	8.29521	-80.8547	12.9333	115.183	0.235294	1	383	0	0	0	0	0	0	0
OEC-07-G3	379	2.04255	6.68085	1.6383	0.489362	0.617021	0.510638	0.382979	0.574468	0.255319	0.744681	2.2766	3.53191	0.170213	0.574468	1.87234	0.489362	1.57447	0.595745	1.44681	5.82979	1.68085	1.3617	1.21277	1.02128	338.638	172.532	300.957	47	0.625754	0.921569	0.652778	1	24.149	9.15797	7.14341	22.4106	83.766	116	0.607143	2	354	389	0	0	0	0	0	0
OEC-07-G3	380	0.660377	13.3208	1.96226	0.433962	0.358491	0.433962	0.339623	0.509434	0.245283	0.622642	2.22642	1.13208	0.0943396	0.830189	1.79245	0.584906	1.35849	0.735849	9.92453	4.60377	1.43396	1.9434	1.26415	2.90566	99.4717	62.2264	105.623	53	0.746811	0.981481	0.757143	1	23.876	10.1896	6.77646	-14.6718	446.528	116	0.233333	2	365	417	0	0	0	0	0	0
OEC-07-G3	381	0.6	61.04	2.44	0.48	0.68	0.52	0.52	0.68	0.12	0.64	2.12	2.12	0.12	0.8	1.84	0.84	0.84	0.4	1.44	7.4	1.24	2.24	1.28	1.68	91.36	60	100.88	25	0.743346	1	0.714286	1	15.639	7.04493	4.71241	71.2548	299.28	116.72	0	0	0	0	0	0	0	0	0	0
OEC-07-G3	382	0.777778	17.1111	0.333333	0.444444	0.444444	1	0.333333	0.555556	0.222222	0.444444	1.22222	1.11111	0.111111	2.22222	2.66667	0.888889	1.22222	0.222222	2.11111	5.77778	1.55556	0.666667	1.55556	1	94	38.1111	66.3333	9	0.665812	1	0.75	1	7.683	4.05369	3.02454	69.6994	636.889	116.667	0	0	0	0	0	0	0	0	0	0
OEC-07-G3	383	5.71698	38.5094	2.26415	0.358491	4.64151	0.358491	0.283019	0.283019	0.245283	1.16981	1.81132	5.01887	0.150943	0.735849	2.26415	2.26415	0.90566	0.509434	0.962264	5.98113	1.15094	2	1.96226	4.92453	231.434	88.9623	157.811	53	0.467024	0.929825	0.828125	1	24.959	8.98128	7.94165	-27.0177	4.28302	118.094	0.296296	1	378	0	0	0	0	0	0	0
OEC-07-G3	384	2.29487	38.359	2.82051	0.525641	0.923077	0.320513	0.320513	0.371795	0.358974	0.628205	1.34615	2.07692	0.128205	0.641026	1.53846	0.692308	1.08974	0.512821	3.37179	5.30769	1.19231	1.39744	0.961538	1.15385	239.551	100.128	178.795	78	0.756126	0.866667	0.65	1	33.056	12.7665	8.35471	-83.0815	330.09	118.526	0.625	5	347	368	403	434	437	0	0	0
OEC-07-G3	385	1.16216	142.73	4.63063	1.03604	0.981982	0.567568	0.351351	0.522523	0.234234	0.927928	1.99099	3.20721	0.261261	0.783784	2.08108	1.20721	2.26126	0.864865	14.4054	4.6036	1.53153	3.26126	1.8018	8.75676	411.559	116.793	206.703	111	0.821718	0.792857	0.528571	2	1.96	16.4072	9.3504	-1.01864	943.766	116.477	0.244898	1	415	0	0	0	0	0	0	0
OEC-07-G3	386	1.60317	74.3968	4.31746	0.640212	1.21164	0.703704	0.449735	0.613757	0.195767	0.783069	2.80952	2.61905	0.164021	0.820106	2.11111	1.12169	1.7672	0.952381	31.2381	6.19577	1.61905	2.44974	1.28571	4.80952	165.656	65.4762	114.608	189	0.844177	0.921951	0.692308	1	52.061	21.5509	11.5527	-76.0951	104.714	115.889	0.138462	1	389	0	0	0	0	0	0	0
OEC-07-G3	387	1.46154	7.03077	1.44615	0.4	0.307692	0.476923	0.292308	0.446154	0.2	0.338462	1.16923	1.4	0.184615	0.907692	1.46154	0.476923	1.09231	0.230769	0.769231	5.07692	0.953846	1.27692	0.876923	1.50769	341.338	115.523	202.477	65	0.584416	0.890411	0.65	1	28.929	10.5273	8.54244	-78.7778	693.046	118.215	0.628571	4	395	402	422	435	0	0	0	0
OEC-07-G3	388	0.666667	57.625	3.02083	0.5	0.875	0.53125	0.270833	0.34375	0.09375	0.53125	1.47917	1.70833	0.104167	0.59375	1.64583	0.583333	1.25	0.447917	2.97917	3.45833	1.08333	1.39583	0.791667	16.2292	295.417	76.0417	132.062	96	0.837408	0.932039	0.623377	1	35.686	15.2733	8.34807	64.2173	841.708	115.021	0.266667	2	366	413	0	0	0	0	0	0
OEC-07-G3	389	2.5	36.2625	2.8	0.2875	0.8	0.7125	0.3125	0.4875	0.225	0.4875	2.7625	1.4625	0.075	0.6375	1.6875	0.6375	2.1	1.3875	52.325	5.575	1.6	2.1625	1.525	5.475	251.238	102.4	178.713	80	0.653841	0.91954	0.727273	1	31.625	11.9143	9.01475	50.8133	92.8	118.025	0.675676	3	379	386	420	0	0	0	0	0
OEC-07-G3	390	4.30882	121.75	4.16176	0.661765	0.779412	0.764706	0.264706	0.911765	0.323529	0.838235	3.22059	2.45588	0.132353	1.20588	2.61765	1.52941	4.26471	0.514706	2.69118	7.67647	2.20588	2.36765	1.44118	3.27941	105.912	66.75	122.853	68	0.480859	0.971429	0.755556	1	26.506	10.043	8.80564	0.476075	139.515	117.824	0	0	0	0	0	0	0	0	0	0
OEC-07-G3	391	0.921569	9.84314	2.90196	0.196078	0.686275	0.333333	0.372549	0.27451	0.176471	0.411765	1.78431	0.843137	0.117647	0.843137	1.39216	0.745098	1.17647	0.392157	4.05882	4.01961	0.843137	1.52941	0.882353	4.29412	113.412	63.0392	111.216	51	0.61989	0.910714	0.708333	1	24.728	9.36694	7.35013	-17.1843	472.804	118.333	0.433333	2	360	419	0	0	0	0	0	0
OEC-07-G3	392	0.682927	8.02439	2.21951	0.195122	0.390244	0.463415	0.390244	0.439024	0.0487805	0.585366	1.70732	0.902439	0.121951	0.682927	1.65854	0.365854	1.7561	0.414634	5.2439	3.70732	1.04878	1.7561	1	7.97561	92.0976	62.3415	114.22	41	0.52902	0.953488	0.640625	1	21.362	8.18123	6.94266	-44.8835	513.537	119	0.25	1	376	0	0	0	0	0	0	0
OEC-07-G3	393	0.900826	191.826	6.06612	1.00826	1.90083	0.636364	0.454545	0.661157	0.165289	1.02479	2.43802	3.33884	0.157025	0.859504	2.43802	0.578512	2.07438	0.801653	28.5455	16.3884	1.56198	2.17355	1.59504	32.4959	175.562	103.752	188.926	121	0.684536	0.858156	0.617347	2	36.678	14.9803	10.9203	55.8441	625.281	117.926	0.148936	1	450	0	0	0	0	0	0	0
OEC-07-G3	394	1.29508	20.9836	2	0.409836	0.557377	0.393443	0.229508	0.42623	0.180328	0.655738	1.40984	0.737705	0.147541	0.47541	1.31148	0.786885	1.57377	0.557377	0.901639	4	1.31148	0.95082	0.721311	1.01639	485.246	120.836	213.459	61	0.727903	0.968254	0.693182	1	26.506	10.7928	7.40038	-61.1884	920.836	118.836	0.21875	1	398	0	0	0	0	0	0	0
OEC-07-G3	395	1.63514	21.3243	5.25676	0.783784	0.675676	0.418919	0.337838	0.459459	0.27027	0.783784	1.47297	1.52703	0.0810811	0.567568	1.72973	0.77027	2.52703	0.581081	0.905405	3.85135	1	1.10811	0.959459	1.45946	335.257	165.919	297.797	74	0.7551	0.91358	0.61157	1	30.914	12.2262	8.01559	58.6603	702.757	118.216	0.789474	4	346	387	397	422	0	0	0	0
OEC-07-G3	396	0.759398	113.135	4.21805	0.654135	0.879699	0.526316	0.556391	0.481203	0.278195	1.62406	2.3609	6.63158	0.180451	0.81203	2.37594	0.56391	1.35338	0.458647	1.57143	5.66917	1.33835	2	1.70677	4.18797	140.857	63.797	113.203	133	0.830211	0.917241	0.71123	1	42.31	17.9	9.97835	-82.8219	584.226	122.18	0	0	0	0	0	0	0	0	0	0
OEC-07-G3	397	0.591837	58.3061	3.46939	0.591837	1.12245	0.489796	0.428571	0.653061	0.265306	0.877551	2.5102	2.06122	0.163265	0.877551	2.36735	0.612245	1.93878	0.653061	22.1224	5.95918	1.61224	2.91837	1.79592	5.06122	191.755	78.449	142.245	49	0.706373	0.924528	0.604938	1	23.992	9.67214	6.84633	48.3779	710.776	121.184	0.548387	4	346	377	395	422	0	0	0	0
OEC-07-G3	398	1.21384	49.7547	4.41509	0.874214	1.66038	0.415094	0.283019	0.496855	0.308176	0.779874	2.24528	1.66667	0.106918	0.603774	1.87421	1.11321	1.69811	0.698113	1.74843	4.66038	1.32075	2.0566	1.30818	3.3522	387.019	91.2516	163.245	159	0.87393	0.807107	0.6625	1	54.368	21.8575	10.6239	-87.9695	910.428	117.774	0.323077	3	394	414	448	0	0	0	0	0
OEC-07-G3	399	23.3922	97.1569	3.31373	1.34314	0.705882	0.5	0.362745	0.411765	0.176471	0.843137	2.91176	3.40196	0.117647	0.764706	1.55882	0.441176	1.07843	0.411765	0.843137	5.38235	0.901961	2.15686	1.26471	4.31373	120.431	43.6471	73.549	102	0.65838	0.829268	0.523077	1	40.83	14.3014	10.7645	8.34063	45.5098	120.618	0.02	1	351	0	0	0	0	0	0	0
OEC-07-G3	400	1.30851	30.0319	2.55319	0.351064	5.04255	0.56383	0.393617	0.691489	0.382979	0.93617	2.96809	2.47872	0.180851	0.968085	2.52128	1.53191	2.25532	0.797872	16.4894	6.79787	1.87234	2.14894	1.46809	23.0213	224.234	117.809	210.883	94	0.600547	0.921569	0.657343	1	34.462	12.5217	10.0122	28.1349	67.4787	121.426	0.186047	1	445	0	0	0	0	0	0	0
OEC-07-G3	401	1.64	9.42	1.96	0.36	0.36	0.32	0.2	0.4	0.22	0.82	1.62	2.94	0.22	0.76	2.44	0.54	1.98	0.62	0.94	5.16	1.46	1.28	1.06	1.32	356.02	154.64	269.7	50	0.494579	0.980392	0.78125	1	22.933	8.73793	7.59442	-48.1972	393	121.5	0.821429	4	364	404	426	440	0	0	0	0
OEC-07-G3	402	1.05983	60.8462	4.02564	0.461538	0.606838	0.487179	0.401709	0.487179	0.162393	0.717949	2.46154	2.03419	0.136752	0.555556	2	0.57265	1.25641	0.615385	24.8462	10.1111	1.2906	5.55556	1.66667	6.08547	248.316	114.94	199.889	117	0.584567	0.959016	0.818182	1	36.587	13.6923	11.1092	-1.38349	681.692	121.453	0.340909	2	387	435	0	0	0	0	0	0
OEC-07-G3	403	1.91549	70.3451	3.47183	0.443662	1.4507	0.415493	0.239437	0.471831	0.239437	0.647887	2.19014	3.83099	0.197183	0.626761	1.57746	0.56338	1.14085	0.478873	12.162	4.5	1.21127	1.49296	1.33099	5.83099	171.437	79.0563	141.662	142	0.76088	0.959459	0.759358	1	41.756	16.815	10.9111	-7.42066	343.838	121.915	0.480769	4	355	368	384	437	0	0	0	0
OEC-07-G3	404	0.71	177.18	8.01	0.84	0.82	0.47	0.31	0.84	0.23	0.91	2.68	3.9	0.14	0.76	2.28	0.52	1.53	0.52	3.27	5.73	1.2	1.97	1.51	4.62	122.12	68.88	120.85	100	0.648418	0.900901	0.641026	1	37.158	13.4157	10.2132	-60.8078	402.83	122.14	0.659091	5	364	373	401	440	441	0	0	0
OEC-07-G3	405	0.74359	19.2821	1.17949	0.128205	0.435897	0.333333	0.307692	0.307692	0.128205	0.589744	1.66667	0.641026	0.128205	0.461538	1.41026	0.641026	1.02564	0.461538	5.79487	8.82051	0.923077	1.33333	0.897436	1.76923	142	43.6923	80.0513	39	0.509878	0.8125	0.541667	1	23.603	8.12343	6.98816	-26.8391	531.846	121.308	0.384615	2	408	432	0	0	0	0	0	0
OEC-07-G3	406	1.02479	51.8347	4.59504	0.61157	1.17355	0.528926	0.256198	0.454545	0.22314	1.09091	2.08264	3.4876	0.157025	0.669421	2.28099	0.586777	1.20661	0.487603	7.45455	10.0413	1.45455	2.52893	1.93388	7.43802	267.521	122.545	217.835	121	0.72377	0.945312	0.664835	1	38.498	15.2868	10.5485	-63.9122	651.322	123.471	0.36	2	361	407	0	0	0	0	0	0
OEC-07-G3	407	0.715686	155.235	6.2451	1.02941	0.813725	0.519608	0.303922	0.441176	0.284314	2.72549	2.87255	5.70588	0.176471	0.558824	2.2451	0.529412	1.7549	0.539216	1.30392	6.23529	1.45098	2.83333	1.82353	6.17647	141.196	78.3137	139.333	102	0.743764	0.927273	0.728571	1	35.942	14.3635	9.60118	82.5573	662.078	123.931	0.386364	2	406	457	0	0	0	0	0	0
OEC-07-G3	408	0.892308	63.6	3.36923	0.415385	0.784615	0.723077	0.523077	0.507692	0.2	0.8	2.95385	1.78462	0.261538	1.01538	1.78462	0.8	1.6	0.476923	1.21538	6.44615	1.92308	1.93846	1.41538	3.33846	161.015	77.1538	133.923	65	0.612084	0.942029	0.65	1	26.804	10.3734	8.20318	-51.603	541.369	124.262	0.342857	2	405	432	0	0	0	0	0	0
OEC-07-G3	409	0.886076	378.076	11	1.63291	1.16456	1.05063	0.227848	0.329114	0.151899	0.860759	2.65823	4.22785	0.240506	0.78481	2.12658	0.696203	1.07595	0.35443	2.55696	4.68354	1.35443	1.26582	0.974684	2.05063	70.7975	40.2025	71.5696	79	0.740322	0.88764	0.607692	1	33.337	12.7518	8.57244	6.48644	261.063	124.278	0.55	3	356	447	451	0	0	0	0	0
OEC-07-G3	410	0.666667	102.367	3.81667	0.616667	0.516667	0.466667	0.166667	0.716667	0.0666667	0.616667	2.71667	2.21667	0.15	0.533333	1.78333	0.483333	1.18333	0.616667	9.05	3.46667	1.05	1.66667	1.61667	3.11667	208.85	74.7833	133.25	60	0.525534	0.952381	0.75	1	25.373	9.5836	8.15347	3.88688	742.683	123.767	0.483871	2	362	444	0	0	0	0	0	0
OEC-07-G3	411	1.112	88.184	7.536	0.952	2.6	0.8	0.52	0.728	0.312	0.952	3.104	2.6	0.272	0.92	2.624	0.92	1.888	0.56	12.912	7.152	1.832	2.504	1.872	8.848	242.424	75.04	132.464	125	0.597665	0.954198	0.694444	1	38.324	14.2602	11.4331	3.73002	798.664	124.48	0.16	1	428	0	0	0	0	0	0	0
OEC-07-G3	412	0.858491	138.387	5.0566	0.849057	0.886792	0.660377	0.433962	0.660377	0.292453	1.01887	2.69811	2.41509	0.150943	0.867925	2.33019	1.0283	1.90566	0.896226	14.0755	5.99057	1.60377	2.90566	2.10377	9.73585	299.557	110.566	196.67	106	0.529853	0.890756	0.679487	1	37.249	12.8905	10.9323	26.3797	777.991	124.981	0.255814	1	375	0	0	0	0	0	0	0
OEC-07-G3	413	0.928571	22.4464	1.96429	0.517857	1.41071	0.357143	0.178571	0.375	0.107143	0.571429	1.26786	0.928571	0.142857	0.714286	1.28571	0.767857	1.21429	0.392857	3.01786	4	0.678571	1.28571	1.21429	3.08929	228.161	47.3036	79.7321	56	0.661206	0.933333	0.622222	1	26.043	10.0654	7.55107	-31.8149	835.804	125.768	0.375	2	388	433	0	0	0	0	0	0
OEC-07-G3	414	0.952381	34.0952	2.97619	0.333333	0.47619	0.547619	0.214286	0.404762	0.119048	0.595238	1.88095	1.40476	0.047619	0.595238	1.38095	0.785714	1.21429	0.238095	5.5	3.5	1.14286	1.33333	1.21429	2.04762	287.548	52.381	91.3571	42	0.622634	0.913043	0.75	1	22.47	8.56688	6.7037	-89.3424	901.81	125.857	0.5	2	398	430	0	0	0	0	0	0
OEC-07-G3	415	1.67742	36.5	2.56452	0.451613	1.1129	0.5	0.370968	0.66129	0.290323	0.774194	2.06452	1.12903	0.225806	1.03226	2.29032	1.37097	1.51613	0.709677	2.03226	6.6129	1.58065	3.17742	2.62903	8.58065	575.79	109.226	190.371	62	0.561771	0.898551	0.688889	1	27.705	10.1842	8.42532	63.0619	948.032	125.613	0.757576	3	385	416	452	0	0	0	0	0
OEC-07-G3	416	1.27451	61.2549	2.62745	0.607843	0.764706	0.431373	0.294118	0.470588	0.294118	0.823529	1.70588	1.80392	0.117647	0.647059	1.62745	1.68627	1.78431	1.13725	3.60784	4.94118	1.4902	2.47059	1.54902	4.58824	556.922	100.451	179.157	51	0.786546	1	0.85	1	23.297	10.3445	6.38808	87.7243	956.392	125.569	0.75	3	415	418	452	0	0	0	0	0
OEC-07-G3	417	0.964912	5.50877	1.75439	0.192982	0.438596	0.649123	0.385965	0.22807	0.192982	0.508772	1.78947	0.649123	0.105263	0.649123	1.15789	0.421053	0.929825	0.596491	0.719298	4.92982	1.26316	1.35088	0.929825	1.03509	145.035	83.7368	146.965	57	0.789953	0.919355	0.647727	1	26.043	11.1511	6.83748	-74.303	441.228	125	0.0588235	1	380	0	0	0	0	0	0	0
OEC-07-G3	418	1.09756	18.2195	0.902439	0.268293	0.585366	0.317073	0.170732	0.195122	0.0243902	0.463415	0.97561	0.634146	0	0.268293	1.21951	0.487805	0.853659	0.609756	1.09756	3.14634	0.804878	0.390244	0.609756	0.585366	353.537	67.8537	119.585	41	0.634566	0.953488	0.732143	1	21.337	8.52354	6.58758	77.1177	963.634	126.78	0.346154	1	416	0	0	0	0	0	0	0
OEC-07-G3	419	0.773333	48.1067	3.45333	0.666667	1.33333	0.6	0.146667	0.413333	0.28	0.826667	2.24	2.24	0.08	0.586667	2.25333	0.64	1.37333	0.92	36.1067	4.53333	1.34667	1.76	1.92	38.0133	185.133	105.093	183.387	75	0.76173	0.914634	0.694444	1	30.062	12.3669	8.01241	-14.4738	471.733	126.933	0.648649	3	391	421	454	0	0	0	0	0
OEC-07-G3	420	1.28125	103.281	4.48438	0.828125	1.15625	0.671875	0.40625	0.6875	0.359375	1.35938	3.76562	3.15625	0.15625	1.04688	2.32812	0.859375	3.03125	0.578125	3.53125	7.79688	1.59375	2.09375	1.26562	4.14062	245.469	79.9688	138.766	64	0.806557	0.955224	0.761905	1	28.069	11.9766	7.08003	3.3971	92.1719	127.734	0.606061	2	389	455	0	0	0	0	0	0
OEC-07-G3	421	1.05517	89.3793	4.6	0.531034	0.917241	0.586207	0.262069	0.6	0.213793	1.04828	2.65517	2.29655	0.289655	0.772414	2.28276	0.613793	1.56552	0.641379	14.2828	5.63448	1.21379	1.73793	1.21379	5.0069	175.8	80.8069	142.49	145	0.708649	0.90625	0.619658	1	46.528	17.1111	12.073	22.9221	489.8	127.724	0.327586	2	419	463	0	0	0	0	0	0
OEC-07-G3	422	0.839506	32.284	2.55556	0.481481	1.62963	0.518519	0.296296	0.407407	0.160494	0.592593	1.82716	1.38272	0.197531	0.580247	1.67901	0.493827	1.41975	0.54321	5.24691	4.60494	1.35802	3.18519	1.33333	9.03704	233.222	76.8025	132.728	81	0.61887	0.94186	0.75	1	31.625	11.7458	9.22623	11.9493	700.185	128.679	0.567568	5	387	395	397	435	458	0	0	0
OEC-07-G3	423	2.2518	132.173	4.56835	0.884892	3.82014	0.582734	0.273381	0.496403	0.194245	0.841727	1.82734	2.71942	0.0935252	0.726619	1.79856	0.791367	1.41727	0.446043	1.39568	4.07194	1.20144	1.38849	1.32374	5.46043	287.295	61.4892	106.784	139	0.874972	0.879747	0.631818	1	46.553	19.8011	9.58718	87.7431	859.914	131.532	0.220339	2	433	439	0	0	0	0	0	0
OEC-07-G3	424	0.769231	39.2615	5.2	0.523077	0.907692	0.338462	0.184615	0.4	0.169231	1.27692	1.72308	2.29231	0.0923077	0.6	1.18462	0.661538	1.4	0.353846	0.923077	4.04615	0.738462	6.12308	1.04615	3.64615	151.123	77.9692	133.369	65	0.734526	0.955882	0.722222	1	26.969	11.1888	7.59252	-62.4723	117.385	127.662	0	0	0	0	0	0	0	0	0	0
OEC-07-G3	425	0.442308	76.5577	5.48077	0.673077	0.826923	0.653846	0.423077	0.519231	0.230769	0.730769	2.53846	1.92308	0.192308	0.923077	2.36538	1	1.88462	0.5	9.67308	6.75	1.86538	1.90385	1.65385	1.5	115.212	43.2115	72.1154	52	0.474531	0.928571	0.641975	1	23.446	8.83987	7.7812	32.8896	151.846	129.115	0.129032	1	477	0	0	0	0	0	0	0
OEC-07-G3	426	1.04839	3.51613	1.08065	0.612903	0.451613	0.33871	0.403226	0.403226	0.145161	0.822581	1.29032	1	0.0483871	0.548387	0.951613	0.516129	1	0.33871	0.967742	6.46774	0.951613	1.08065	0.870968	0.887097	244.097	87.1935	155.306	62	0.861716	0.984127	0.794872	1	27.978	12.6158	6.40112	2.04791	386.016	128.355	0.272727	2	401	440	0	0	0	0	0	0
OEC-07-G3	427	1.86111	7.29167	1.55556	0.305556	0.597222	0.416667	0.555556	0.375	0.194444	0.694444	2.51389	2.40278	0.0138889	0.875	1.91667	0.611111	1.5	0.527778	2.95833	4.75	1.51389	1.18056	0.930556	1.91667	309.986	132.347	238.181	72	0.729771	0.857143	0.615385	1	31.377	12.1004	8.27294	85.6564	422.167	129.292	0.25	1	441	0	0	0	0	0	0	0
OEC-07-G3	428	1.81818	27.1932	2.45455	0.431818	0.659091	0.409091	0.295455	0.431818	0.136364	0.556818	1.59091	2.21591	0.215909	0.647727	1.82955	0.75	1.39773	0.409091	1.55682	4.94318	1.55682	1.30682	1.125	1.63636	380.398	89.9773	158.511	88	0.831361	0.897959	0.586667	1	35.132	14.6182	8.1238	15.2318	810.716	129.443	0.295455	2	411	438	0	0	0	0	0	0
OEC-07-G3	429	0.723077	3.21538	2.06154	0.507692	0.476923	0.646154	0.292308	0.4	0.384615	0.769231	2.26154	0.861538	0.169231	1.18462	2	0.938462	1.24615	1.04615	32.2769	6.56923	1.6	2.30769	1.2	6.06154	134.692	78.8	141.246	65	0.521434	0.970149	0.722222	1	26.233	10.0041	8.53641	42.1487	170.385	129.2	0	0	0	0	0	0	0	0	0	0
OEC-07-G3	430	6.60759	19.7975	3.8481	0.43038	0.898734	0.43038	0.278481	0.506329	0.316456	0.64557	2.29114	1.98734	0.151899	0.632911	2.06329	0.683544	1.79747	0.696203	7.67089	5.53165	1.73418	2.63291	1.50633	5.03797	393.57	139.532	249.101	79	0.648897	0.975309	0.718182	1	29.045	11.5701	8.8034	39.3742	892.089	129.354	0.184211	1	414	0	0	0	0	0	0	0
OEC-07-G3	431	2.26316	217.263	13.4737	1.47368	2.10526	0.421053	0.368421	0.578947	0.210526	1.47368	4.36842	6.42105	0.263158	1.21053	4.36842	0.736842	2.31579	0.263158	5.42105	7.10526	2.63158	1.84211	1.63158	3.73684	64.6316	35	55.1053	19	0.45137	1	0.76	1	12.736	5.31796	4.74541	90	59.2105	130	0	0	0	0	0	0	0	0	0	0
OEC-07-G3	432	1.06897	83.8448	3.63793	0.810345	1.05172	0.327586	0.241379	0.37931	0.155172	0.534483	2.18966	1.39655	0.0172414	0.775862	1.58621	0.637931	1.7931	0.189655	0.862069	22.0862	1.12069	2.27586	1.5	4.82759	176.19	85.7241	150.793	58	0.760577	0.966667	0.753247	1	25.555	10.8761	7.06127	-8.92089	534	130.397	0.28125	2	405	408	0	0	0	0	0	0
OEC-07-G3	433	2.03846	42.141	2.07692	0.320513	0.666667	0.525641	0.179487	0.358974	0.166667	0.641026	1.96154	1.80769	0.282051	0.564103	1.55128	0.717949	0.884615	0.461538	1.23077	4.03846	1	1.76923	1.58974	4.51282	300.974	53.9744	93.5897	78	0.695514	0.95122	0.722222	1	29.781	11.8849	8.53944	-12.344	846.59	129.705	0.526316	3	413	423	461	0	0	0	0	0
OEC-07-G3	434	1.13333	17.7333	2.13333	0.666667	1	0.6	0.4	0.7	0.333333	0.766667	2.13333	1.86667	0.0666667	1.1	3.36667	0.7	2.46667	0.333333	0.766667	5.46667	2.23333	1.16667	0.833333	1.7	86.4667	32.6333	61.2	30	0.929227	0.681818	0.333333	2	14.903	13.2206	4.88513	35.0269	320	129.467	0.04	1	384	0	0	0	0	0	0	0
OEC-07-G3	435	8.19118	13.3382	1.77941	0.5	1.61765	0.470588	0.382353	0.470588	0.176471	1.42647	1.89706	4.36765	0.0441176	0.632353	1.72059	0.588235	1.58824	0.647059	1.20588	5.97059	1.86765	1.51471	1.01471	1.86765	288.662	74.7353	131.985	68	0.407509	0.957746	0.68	1	28.739	10.0707	9.19656	27.3256	689.397	130.044	0.628571	4	387	402	422	468	0	0	0	0
OEC-07-G3	436	4.35052	6.87629	1.15464	0.154639	0.659794	0.268041	0.206186	0.360825	0.113402	1.15464	1.63918	1.51546	0.0824742	0.463918	2.02062	1.76289	1.13402	0.556701	0.731959	37.5979	0.876289	1.03093	0.876289	1.26804	188.649	81.9691	150.351	97	0.710714	0.92381	0.678322	1	34.652	13.6202	9.58152	-53.0203	301.546	131.227	0.386364	3	443	467	474	0	0	0	0	0
OEC-07-G3	437	0.809524	57.7857	4.22619	0.5	1.47619	0.666667	0.416667	0.952381	0.285714	1.02381	2.71429	3.35714	0.166667	1.10714	1.82143	0.77381	1.47619	0.464286	1.96429	7.05952	1.47619	1.89286	1.36905	2.82143	128.821	67.3095	122.202	84	0.675301	0.94382	0.763636	1	30.707	12.1546	8.96454	-48.2147	335.31	130.702	0.315789	2	384	403	0	0	0	0	0	0
OEC-07-G3	438	0.6	19.02	5.84	0.38	1.1	0.78	0.22	0.54	0.24	1.04	1.7	1.44	0.16	0.9	2.18	2.12	1.46	0.36	1.8	5.94	1.56	2.16	1.6	18.34	192.04	31.14	57.34	50	0.816387	0.877193	0.649351	1	27.126	11.0596	6.38697	77.9037	821.7	130.32	0.655172	3	371	428	470	0	0	0	0	0
OEC-07-G3	439	1.38095	76.6667	3	1.78571	0.380952	0.47619	0.333333	0.404762	0.190476	0.904762	2	5.7381	0	0.833333	2.28571	0.97619	2.14286	0.452381	1.30952	4.28571	1.35714	2.09524	1.66667	4.07143	281.857	75.4286	138.762	42	0.52011	0.933333	0.75	1	20.51	8.04405	6.87041	70.3177	868.905	130.857	0.307692	1	423	0	0	0	0	0	0	0
OEC-07-G3	440	0.930556	55.4444	3.77778	0.527778	0.708333	0.555556	0.402778	0.458333	0.277778	0.847222	4.69444	2.05556	0.138889	0.75	1.59722	0.708333	3.55556	0.361111	2.875	5.52778	1.23611	2.22222	1.27778	4.43056	177.806	85.9722	154.389	72	0.870356	0.923077	0.642857	1	32.105	14.1487	6.96713	6.02193	397.597	132.028	0.421053	4	401	404	426	441	0	0	0	0
OEC-07-G3	441	0.743119	78.5872	4.53211	0.477064	0.917431	0.623853	0.330275	0.449541	0.256881	0.651376	2.0367	2.18349	0.155963	0.807339	1.81651	0.504587	1	0.752294	8.90826	5	1.42202	1.52294	0.972477	9.82569	128.927	51.3119	93.6697	109	0.745316	0.851562	0.556122	1	41.781	15.176	10.118	-63.219	412.734	132.193	0.392157	3	404	427	440	0	0	0	0	0
OEC-07-G3	442	0.655462	15.5126	4.09244	0.268908	0.756303	0.563025	0.369748	0.563025	0.193277	0.739496	1.67227	1.32773	0.12605	0.865546	1.73109	0.789916	1.41176	0.87395	32.9916	5.7479	1.36134	2.34454	1.47059	5.80672	192.714	94.0168	166.403	119	0.489569	0.97541	0.708333	1	36.174	13.2983	11.5957	84.5933	557.739	132.143	0	0	0	0	0	0	0	0	0	0
OEC-07-G3	443	10.1695	189.22	6.77966	0.915254	1.01695	0.474576	0.661017	0.830508	0.186441	1.69492	3.27119	5.9322	0.20339	1.15254	3.54237	1.10169	2.71186	0.661017	1.23729	12.2034	2.42373	2.0678	1.66102	1.08475	71.8644	37.3729	67.2373	59	0.582357	0.808219	0.59	1	29.872	10.1786	8.2745	-5.33745	290	132.763	0.411765	3	436	474	490	0	0	0	0	0
OEC-07-G3	444	0.830986	35.3662	2.59155	0.450704	2.90141	0.577465	0.309859	0.71831	0.084507	0.732394	2.74648	1.52113	0.140845	0.915493	1.92958	0.971831	1.59155	0.591549	3.66197	6.88732	1.35211	2.6338	2.73239	4.28169	306.592	118.901	214.62	71	0.465656	0.922078	0.717172	1	29.136	10.3162	9.12951	-19.4517	744.014	132.845	0.5	2	410	483	0	0	0	0	0	0
OEC-07-G3	445	1.25974	7.01299	1.42857	0.324675	0.558442	0.441558	0.324675	0.506494	0.220779	0.948052	1.44156	1.93506	0.116883	0.545455	1.4026	1.01299	0.844156	0.298701	0.74026	5.38961	0.909091	1.02597	0.896104	0.87013	244.286	83.9351	145.597	77	0.830159	0.865169	0.538462	1	34.561	14.0226	7.81799	58.0335	71.3117	131.455	0.292683	2	400	472	0	0	0	0	0	0
OEC-07-G3	446	0.395062	47.3704	1.58025	0.444444	0.469136	0.493827	0.271605	0.506173	0.209877	0.666667	2.07407	1.65432	0.0493827	0.728395	1.54321	0.740741	1.09877	0.901235	22.6543	4.01235	1.22222	1.32099	1.12346	2.22222	108.556	67.4444	117.333	81	0.636885	0.94186	0.675	1	30.269	11.7369	9.04867	65.0161	213.519	133.531	0.230769	1	460	0	0	0	0	0	0	0
OEC-07-G3	447	1.67033	6.17582	1.48352	0.32967	0.483516	0.417582	0.307692	0.43956	0.241758	0.549451	1.47253	1.3956	0.0549451	0.736264	1.63736	0.747253	1.72527	0.56044	1.12088	5.16484	1.36264	1.1978	0.978022	1.18681	337.319	181.44	321.879	91	0.784418	0.850467	0.7	1	36.223	14.3654	8.9099	85.0531	269.626	133.352	0.55814	4	409	451	471	484	0	0	0	0
OEC-07-G3	448	2.83333	34.9259	3.85185	3.98148	3.01852	0.5	0.277778	0.444444	0.240741	0.666667	1.7037	1.37037	0.185185	0.425926	2.51852	1.07407	1.64815	0.907407	1.42593	5.2037	1.40741	1.7037	0.851852	1.42593	372.352	69.2037	124.019	54	0.333398	0.931034	0.75	1	24.157	8.65654	8.16126	-72.5164	911.389	132.759	0.275862	1	398	0	0	0	0	0	0	0
OEC-07-G3	449	0.629032	142.508	5.42742	0.637097	2.77419	0.403226	0.258065	0.354839	0.177419	0.483871	1.72581	2.25	0.0887097	0.387097	1.58065	0.362903	1.05645	0.540323	16.6774	2.52419	1.01613	1.41129	1.30645	5.02419	197.508	91.6613	159.169	124	0.56015	0.976378	0.733728	1	37.927	14.0734	11.6583	43.9348	722.161	133.532	0.0833333	1	458	0	0	0	0	0	0	0
OEC-07-G3	450	1.67347	77.3741	2.84354	0.537415	1.2517	0.380952	0.29932	0.387755	0.122449	0.782313	1.59184	2.98639	0.122449	0.52381	1.2517	0.789116	1.44218	0.401361	2.2517	4.30612	1.35374	1.65986	1.36054	3.05442	345.381	147.095	256.102	147	0.800685	0.896341	0.65625	1	45.676	18.3575	10.9977	-62.4311	620.565	132.49	0.392857	2	393	456	0	0	0	0	0	0
OEC-07-G3	451	0.945455	44.1273	9.36364	0.454545	0.981818	0.690909	0.581818	0.818182	0.327273	0.890909	3.18182	2.85455	0.218182	1.14545	2.49091	1.27273	1.61818	1.05455	64.5636	7.85455	2.25455	2.72727	1.72727	3.23636	251.018	155.891	277.182	55	0.808994	0.932203	0.625	1	26.506	11.2437	6.60925	-75.7377	261.145	134.636	0.757576	4	409	447	466	484	0	0	0	0
OEC-07-G3	452	1.12	43.92	1.96	0.58	0.44	0.26	0.2	0.3	0.22	0.9	1.78	1.48	0.2	0.58	1.86	0.9	1.22	0.34	6.78	6.84	1.12	1.7	1.58	2.42	359.02	85.04	146.58	50	0.46563	0.961538	0.78125	1	23.115	8.59806	7.60911	12.5202	951.7	134.76	0.407407	2	415	416	0	0	0	0	0	0
OEC-07-G3	453	1.14815	266.704	9.14815	1.35185	1.16667	1.05556	0.518519	0.722222	0.407407	1.14815	3.31481	4.44444	0.12963	1.57407	3.44444	1.16667	2.09259	0.796296	4.68519	7.88889	2.09259	2.46296	1.77778	2.03704	101.407	42.0185	74.4074	54	0.253785	0.981818	0.84375	1	23.024	8.53461	8.25519	90	34.5	136.778	0	0	0	0	0	0	0	0	0	0
OEC-07-G3	454	0.714286	57.0659	4.32967	0.912088	0.978022	0.494505	0.307692	0.307692	0.175824	0.637363	2.87912	2.04396	0.175824	1.01099	1.6044	0.813187	1.52747	0.505495	12.1099	4.23077	1.34066	1.98901	1.21978	3.74725	164.429	92.1209	157.253	91	0.615838	0.957895	0.758333	1	31.741	12.2723	9.66899	-9.18622	469.484	136.132	0.325	2	419	463	0	0	0	0	0	0
OEC-07-G3	455	1.125	44.2375	2.475	0.2625	0.6875	0.3875	0.2	0.55	0.2	1.275	2.5375	2.45	0.05	0.5625	1.6125	0.5125	1.7875	0.275	0.8125	4.3	0.9875	2.2	1.3625	6.4	173.7	59.1	106.15	80	0.598625	0.91954	0.666667	1	31.005	11.5501	9.25198	-3.99196	88.6	136.363	0.358974	2	420	487	0	0	0	0	0	0
OEC-07-G3	456	0.649123	50.1228	3.22807	0.350877	0.77193	0.350877	0.473684	0.403509	0.263158	0.596491	1.66667	2.31579	0.140351	0.438596	1.92982	1.4386	1.14035	0.596491	3.89474	4.22807	1.5614	1.68421	1.07018	4.63158	222.667	106.842	183.333	57	0.647401	0.95	0.7125	1	26.87	10.2404	7.80471	71.7692	611.842	136.386	0.393939	1	450	0	0	0	0	0	0	0
OEC-07-G3	457	1.37838	15.6622	1.58108	0.189189	0.486486	0.27027	0.310811	0.324324	0.202703	0.72973	1.32432	2.62162	0.0945946	0.743243	1.98649	1	1.60811	0.310811	1.02703	3.95946	1.10811	1.32432	0.918919	1.18919	261.257	108.649	192.23	74	0.358029	0.91358	0.672727	1	29.417	10.1775	9.50287	-27.3418	666.027	136.473	0.388889	3	407	465	469	0	0	0	0	0
OEC-07-G3	458	1.49123	13.1404	0.982456	0.350877	0.421053	0.298246	0.210526	0.333333	0.245614	0.508772	1.03509	1.12281	0.0526316	0.315789	1.49123	0.421053	1.07018	0.596491	1.33333	3.22807	0.77193	0.754386	0.736842	0.473684	147.526	68.4211	119.544	57	0.860057	0.814286	0.626374	1	30.426	12.74	6.4999	-3.06343	707.825	136.982	0.135135	2	422	449	0	0	0	0	0	0
OEC-07-G3	459	0.6	13.64	2.2	0.2	0.44	0.48	0.16	0.8	0.28	0.84	2.44	0.8	0.24	1.2	2.16	0.88	2.32	0.64	8.72	7.48	2.4	2.48	0.64	1.6	98.88	49.04	83.24	25	0.52779	1	0.833333	1	14.787	6.23983	5.29996	6.13239	114.24	137.8	0.166667	1	480	0	0	0	0	0	0	0
OEC-07-G3	460	1.83824	38.6324	2.51471	0.647059	1.26471	0.632353	0.338235	0.852941	0.426471	1.16176	2.57353	3.26471	0.25	1.02941	2.29412	0.970588	1.72059	0.838235	1.32353	8.22059	1.80882	1.97059	1.20588	1.91176	191.544	68.4559	123.912	68	0.784265	0.906667	0.708333	1	29.202	12.1619	7.54555	-77.5499	205.103	138.515	0.457143	2	446	489	0	0	0	0	0	0
OEC-07-G3	461	1.15714	42.8571	2.47143	0.585714	0.9	0.514286	0.214286	0.471429	0.214286	0.771429	1.91429	2.15714	0.157143	0.857143	1.97143	0.657143	1.94286	0.642857	18.6857	5.14286	1.57143	2.12857	1.62857	5.14286	361.914	98.9714	181.014	70	0.558712	0.921053	0.7	1	28.648	10.6375	8.82233	-59.7778	841.871	138.357	0.285714	1	433	0	0	0	0	0	0	0
OEC-07-G3	462	3.03175	19.381	1.30159	0.206349	0.492063	0.301587	0.190476	0.238095	0.0793651	0.365079	0.984127	0.571429	0.0952381	0.428571	1.20635	0.68254	0.920635	0.396825	7.80952	2.42857	0.920635	1.53968	0.952381	2.52381	198.127	60.3651	110.762	63	0.685444	0.940299	0.7	1	26.142	10.632	7.74146	-33.6268	882.81	137.952	0	0	0	0	0	0	0	0	0	0
OEC-07-G3	463	0.974026	103.909	7.36364	0.636364	1.71429	0.590909	0.37013	0.396104	0.272727	1.47403	4.68182	4.31818	0.11039	0.649351	2.55195	0.493506	2.4026	0.571429	17.7143	5.38961	1.23377	1.44805	1.2987	2.79221	188.649	101.143	177.299	154	0.782408	0.895349	0.712963	1	47.727	18.3551	11.4309	0.140568	486.026	138.968	0.857143	5	421	454	485	492	497	0	0	0
OEC-07-G3	464	1.80435	23.6522	1.52174	20.0652	0.695652	0.304348	0.195652	0.282609	0.173913	0.391304	0.847826	0.934783	0.0217391	0.413043	0.73913	0.413043	0.804348	0.5	0.565217	1.58696	0.76087	0.869565	0.73913	0.826087	496.37	91.9783	162.065	46	0.653111	0.92	0.638889	1	22.495	8.96107	6.78589	37.1289	962.587	138.348	0.275862	1	479	0	0	0	0	0	0	0
OEC-07-G3	465	0.47619	13.9683	2.90476	0.349206	0.619048	0.31746	0.206349	0.190476	0.174603	0.587302	5	1.88889	0.0793651	0.47619	1.55556	0.52381	2.84127	0.269841	4.39683	3.12698	1.19048	2.84127	1.44444	5.92063	229.683	122.873	217.968	63	0.71032	0.984375	0.777778	1	25.654	10.7673	7.57886	38.5125	655.032	139.111	0.1875	1	457	0	0	0	0	0	0	0
OEC-07-G3	466	1.25806	9.20968	2.64516	0.241935	0.83871	0.354839	0.33871	0.66129	0.387097	0.758065	1.69355	1.24194	0.209677	0.790323	1.96774	0.903226	1.35484	0.564516	1.74194	6.01613	1.51613	1.77419	0.967742	1.06452	215.306	94.7903	159.403	62	0.476068	0.96875	0.775	1	26.018	9.60598	8.44758	13.6472	252.661	139.258	0.16129	1	451	0	0	0	0	0	0	0
OEC-07-G3	467	1.1	95.6333	4.33333	1.04444	0.788889	0.544444	0.311111	0.4	0.2	0.411111	2.4	2.11111	0.2	0.644444	1.81111	0.777778	1.41111	0.644444	25.3444	5.63333	1.34444	1.81111	1.4	3.9	135.2	89.1778	155.856	90	0.512095	0.967742	0.681818	1	32.221	11.7463	10.0892	49.0801	311.533	139.911	0.170732	2	436	474	0	0	0	0	0	0
OEC-07-G3	468	1.33333	12.3611	1.52778	6.11111	0.944444	0.388889	0.555556	0.527778	0.333333	0.5	1.66667	0.75	0.166667	0.944444	1.44444	0.361111	0.972222	0.444444	1.25	3.83333	0.972222	1.13889	0.694444	1.02778	160.056	59.75	104.5	36	0.707853	0.947368	0.75	1	19.104	8.21359	5.80175	-77.0497	693.611	139.472	0.333333	2	435	498	0	0	0	0	0	0
OEC-07-G3	469	2.18072	66.241	2.83133	0.53012	0.626506	0.493976	0.373494	0.53012	0.216867	1.20482	2.19277	1.85542	0.120482	0.73494	1.86747	0.614458	1.63855	0.626506	0.86747	5.19277	1.3253	2.01205	1.44578	21.1928	285.892	138.892	249.241	83	0.567867	0.943182	0.68595	1	30.724	11.51	9.47414	-57.6278	677.578	140.12	0.102564	1	457	0	0	0	0	0	0	0
OEC-07-G3	470	0.628571	23.3286	1.91429	0.228571	0.528571	0.314286	0.157143	0.442857	0.242857	0.657143	1.27143	1.18571	0.128571	0.571429	1.35714	0.685714	2.32857	0.671429	1.7	4.64286	1.08571	2.21429	1.37143	6.34286	243.414	92.5429	157.786	70	0.694306	0.945946	0.795455	1	28.168	11.2929	8.12728	-2.76142	822.086	140.343	0.529412	2	438	494	0	0	0	0	0	0
OEC-07-G3	471	1.97938	154.155	5.43299	0.701031	1.69072	0.721649	0.484536	0.773196	0.206186	1.40206	2.97938	5.63918	0.206186	1	2.91753	1.15464	1.81443	0.628866	1.85567	7.2268	1.45361	2.58763	1.74227	2.83505	169.722	59.8041	102.443	97	0.866904	0.898148	0.577381	1	37.754	16.4539	8.20186	60.5992	277.773	143.021	0.244898	3	447	484	490	0	0	0	0	0
OEC-07-G3	472	0.728814	222.576	8.37288	1.40678	3.28814	0.694915	0.610169	0.79661	0.338983	1.76271	3.91525	8.23729	0.169492	0.813559	2.9322	0.694915	1.37288	0.338983	1.33898	8.13559	1.66102	2.47458	1.9322	3.45763	62.2712	28.6271	53.1017	59	0.452302	0.936508	0.655556	1	25.58	9.33924	8.32934	49.2216	75.0169	142.542	0.121212	1	445	0	0	0	0	0	0	0
OEC-07-G3	473	0.943396	3.69811	0.962264	0.245283	0.54717	0.433962	0.283019	0.566038	0.264151	0.45283	1.22642	0.886792	0.0377358	0.584906	1.58491	0.698113	1.26415	0.566038	1.0566	4.20755	1.30189	1.15094	0.716981	0.698113	193.057	82.1509	142.321	53	0.709876	0.946429	0.6625	1	23.992	9.90872	6.97897	-81.8841	167.358	142.321	0	0	0	0	0	0	0	0	0	0
OEC-07-G3	474	17.2093	158.349	5.01163	0.732558	0.709302	0.44186	0.325581	0.337209	0.290698	1.45349	1.65116	2.98837	0.127907	0.488372	1.98837	0.534884	1.98837	0.430233	2.9186	5.18605	0.953488	1.54651	1.38372	2.95349	220.698	110.14	196.779	86	0.730599	0.924731	0.68254	1	33.329	12.899	8.80751	-15.344	296.837	140.558	0.775	5	436	443	467	490	491	0	0	0
OEC-07-G3	475	0.580645	86.0968	4.12903	1.1129	1.14516	0.516129	0.403226	0.483871	0.177419	0.822581	2.8871	2.6129	0.145161	0.516129	2.48387	0.5	1.80645	0.354839	10.2903	5.54839	1.45161	2.67742	1.30645	5.27419	123.613	61.1129	106.984	62	0.612645	0.96875	0.688889	1	25.861	10.1249	8.00229	60.8555	436.726	142.387	0.382353	3	486	496	508	0	0	0	0	0
OEC-07-G3	476	1.36364	10.7532	2	0.571429	1.48052	0.571429	0.584416	0.818182	0.155844	0.766234	5.41558	1.7013	0.0779221	1.09091	2.83117	0.844156	1.50649	0.805195	18.987	9.54545	2.14286	5.35065	1.90909	7.54545	223.299	111	192.922	77	0.43113	0.9625	0.77	1	28.193	10.4873	9.46259	41.0088	57.4026	142.571	0	0	0	0	0	0	0	0	0	0
OEC-07-G3	477	1.61579	4.14737	1.12632	0.368421	0.647368	0.484211	0.326316	0.536842	0.221053	0.389474	1.58947	1.15789	0.152632	0.668421	1.42632	0.847368	0.973684	0.684211	3.65789	14.0947	1.28421	1.26842	0.947368	1.66316	315.926	147.226	258.368	190	0.758945	0.917874	0.633333	1	53.161	20.2356	13.1765	17.1403	142.911	142.189	0.138462	2	425	504	0	0	0	0	0	0
OEC-07-G3	478	0.698413	24.0635	1.8254	0.126984	0.857143	0.396825	0.142857	0.380952	0.142857	0.68254	1.46032	1.15873	0.126984	0.396825	0.952381	1.20635	1.11111	0.333333	1.15873	5.8254	1.11111	1.06349	0.84127	1.09524	139.635	75.0476	132.349	63	0.884256	0.926471	0.692308	1	28.929	13.4147	6.2647	-9.66183	360.81	144.222	0	0	0	0	0	0	0	0	0	0
OEC-07-G3	479	0.867925	35.9811	3.66038	0.207547	0.528302	0.245283	0.207547	0.226415	0.264151	0.735849	1.26415	0.849057	0.169811	0.415094	1.18868	1.01887	0.867925	0.716981	5.60377	3.15094	1.69811	2.33962	1.56604	7.96226	397.094	69.9623	126.038	53	0.359126	0.913793	0.654321	1	24.273	8.69603	8.11591	65.9613	968.547	144.208	0.290323	1	464	0	0	0	0	0	0	0
OEC-07-G3	480	1.30081	17.5935	2.34959	0.333333	0.756098	0.252033	0.203252	0.325203	0.211382	0.471545	4.98374	1.23577	0.105691	0.593496	1.46341	0.373984	2.73984	0.430894	7.17073	4.20325	0.943089	1.4878	1.30081	5.44715	179.984	79.4146	140.472	123	0.79795	0.911111	0.591346	1	42.145	16.8157	10.1352	-52.7721	122.577	145.976	0.132075	2	459	520	0	0	0	0	0	0
OEC-07-G3	481	0.705882	4.52941	1.58824	0.235294	0.411765	0.117647	0.235294	0.588235	0.117647	0.529412	1.11765	1.35294	0.235294	0.647059	1	0.411765	1.47059	0.117647	0.705882	6.35294	1.05882	1.82353	1.76471	0.941176	130.118	52.5882	90.0588	17	0.288647	1	0.68	1	11.81	4.89097	4.68279	90	347.647	145	0	0	0	0	0	0	0	0	0	0
OEC-07-G3	482	1.10417	123.833	5.8125	0.416667	0.604167	0.375	0.229167	0.4375	0.1875	0.583333	2.3125	1.97917	0.145833	0.4375	2.04167	0.541667	1.58333	0.270833	4.79167	14.4167	1.375	1.64583	1.4375	19.4375	81	32.1458	54.5625	48	0.735449	0.888889	0.685714	1	25.075	9.7912	6.63433	-77.2099	515.583	145.479	0.222222	1	514	0	0	0	0	0	0	0
OEC-07-G3	483	2	85.9407	3.04444	3.46667	0.740741	0.533333	0.296296	0.481481	0.2	0.62963	1.62222	1.75556	0.111111	0.807407	1.68148	0.859259	1.81481	0.466667	1.71111	4.59259	1.07407	1.36296	1	8.94815	218.852	76.5778	137.489	135	0.748934	0.944056	0.692308	1	42.029	16.5381	10.9589	34.0433	748.037	143.289	0.153846	1	444	0	0	0	0	0	0	0
OEC-07-G3	484	1.31646	34.9114	2.58228	0.531646	0.594937	0.544304	0.329114	0.481013	0.227848	0.772152	5.11392	2.75949	0.0632911	0.658228	1.94937	0.417722	3.29114	0.468354	13.8987	4.44304	1.26582	1.68354	1.21519	3.10127	139.633	63.2532	114.57	79	0.714779	0.918605	0.731481	1	31.162	12.1525	8.49886	-5.82983	265.203	145.772	0.5	3	447	451	471	0	0	0	0	0
OEC-07-G3	485	0.965517	49.9483	5.18103	0.413793	1.13793	0.387931	0.163793	0.413793	0.103448	0.922414	6.30172	2.25862	0.103448	0.560345	1.85345	0.732759	4.46552	0.551724	15.1552	3.81034	1.12069	1.75862	1.16379	7.94828	166.698	84.0862	147.56	116	0.886075	0.87218	0.58	1	44.221	18.615	8.62885	84.5793	497.75	146.5	0.392857	3	463	497	531	0	0	0	0	0
OEC-07-G3	486	1	204.297	6.86486	0.945946	1.45946	0.486486	0.513514	0.486486	0.189189	0.594595	3.83784	5.59459	0.216216	1.24324	1.91892	0.567568	2.24324	0.567568	6.59459	6.32432	1.56757	2.13514	1.64865	3.24324	112.919	58.6757	101.73	37	0.646744	0.822222	0.587302	1	22.95	8.63888	6.58893	-6.0294	447.378	143.676	0.333333	2	475	496	0	0	0	0	0	0
OEC-07-G3	487	0.722222	3.16667	0.777778	0	0.0555556	0	0.166667	0	0.111111	0.277778	0.888889	0.555556	0.111111	0.333333	0.444444	0.111111	0.722222	0.333333	5.5	1.38889	0.388889	0.722222	0.388889	3	110	41.7778	70.5556	18	0.573185	1	0.72	1	12.182	5.41372	4.43614	58.4139	88.2778	146.167	0.133333	1	455	0	0	0	0	0	0	0
OEC-07-G3	488	0.385542	98.3012	3.3494	0.626506	0.722892	0.457831	0.337349	0.481928	0.253012	0.674699	2.33735	3.06024	0.120482	0.542169	1.84337	0.674699	1.61446	0.542169	11.0602	4.59036	1.37349	1.91566	1.75904	3.6988	171.229	79.2048	143.289	83	0.67619	0.954023	0.691667	1	30.451	12.0959	8.91138	-56.4799	716.349	147.422	0	0	0	0	0	0	0	0	0	0
OEC-07-G3	489	2.35294	181.196	6.45098	0.862745	1.33333	0.941176	0.941176	0.980392	0.470588	2.15686	4.88235	4.92157	0.392157	1.98039	4.05882	3.37255	4.68627	1.09804	2.88235	60.1373	3.27451	3.07843	2.17647	2.29412	138.784	58.902	109.784	51	0.534489	0.962264	0.809524	1	22.933	8.91146	7.53175	-83.7996	208.176	149.137	0.392857	2	460	500	0	0	0	0	0	0
OEC-07-G3	490	14.4571	95.1619	4.53333	0.628571	0.87619	0.561905	0.371429	0.52381	0.342857	0.790476	2.10476	2.49524	0.12381	0.685714	1.71429	0.819048	1.60952	0.495238	9	5.9619	1.53333	1.95238	1.57143	4.40952	181.505	83.1714	144.952	105	0.80001	0.929204	0.625	1	37.555	15.2444	9.14643	-56.7479	289.429	148.143	0.595745	5	443	471	474	491	528	0	0	0
OEC-07-G3	491	0.608696	35.3261	4.34783	0.5	0.630435	0.5	0.26087	0.521739	0.152174	0.847826	1.8913	1.56522	0.0434783	0.695652	2.15217	0.391304	0.804348	0.652174	11.7174	5.76087	1.06522	2.3913	1.34783	12.5	162.13	78.5	139.783	46	0.675561	0.938776	0.71875	1	22.834	9.19999	6.78319	35.0909	300.065	149.413	0.555556	3	474	490	529	0	0	0	0	0
OEC-07-G3	492	0.663158	21.9895	1.6	0.378947	0.821053	0.326316	0.389474	0.431579	0.231579	0.568421	2.36842	1.66316	0.136842	0.694737	1.87368	0.4	1.29474	0.410526	10.1158	10.9684	1.14737	2.41053	1.06316	4.76842	171.547	93.3895	169.347	95	0.538551	0.969388	0.719697	1	33.147	12.1826	10.265	14.3096	475.474	148.916	0.292683	2	463	497	0	0	0	0	0	0
OEC-07-G3	493	1.30841	17.8785	2.01869	0.252336	0.504673	0.429907	0.28972	0.35514	0.196262	0.813084	1.8972	1.58879	0.0654206	0.476636	1.5514	0.682243	1.57944	0.551402	2.30841	4.02804	1.52336	2.03738	0.906542	1.95327	390.561	134.028	237.794	107	0.690359	0.90678	0.694805	1	37.439	14.3499	10.3817	4.5588	833.71	150	0.23913	1	494	0	0	0	0	0	0	0
OEC-07-G3	494	1.32941	13.7059	1.23529	0.411765	0.505882	0.247059	0.235294	0.388235	0.129412	0.564706	1.2	0.835294	0.0470588	0.541176	1.56471	0.776471	1.32941	0.729412	0.788235	5.08235	1.08235	1.14118	0.882353	1.50588	399	106.882	191.4	85	0.849161	0.841584	0.62963	1	39.771	15.816	8.35295	17.6525	820.835	150.365	0.391304	2	470	493	0	0	0	0	0	0
OEC-07-G3	495	1.15625	6.51562	1.26562	2.67188	2.6875	0.453125	0.296875	0.40625	0.109375	0.6875	1.51562	1.25	0.15625	0.921875	1.23438	0.78125	1.04688	0.609375	3.5625	5.71875	1.09375	1.67188	1.23438	1.14062	335.734	115.094	207.812	64	0.646159	0.927536	0.547009	1	31.088	10.9422	8.35108	17.9442	7.07812	148.922	0.277778	1	513	0	0	0	0	0	0	0
OEC-07-G3	496	0.781818	80.8545	3.69091	0.436364	0.781818	0.727273	0.2	0.254545	0.218182	0.690909	2.21818	2.01818	0.0727273	0.472727	1.81818	0.563636	1.65455	0.563636	16.8364	4.47273	1.09091	1.90909	1.52727	6.94545	166.309	87.6909	157.182	55	0.65406	0.887097	0.55	1	27.358	10.0673	7.61536	-49.8104	442.945	150.491	0.617647	4	475	486	508	522	0	0	0	0
OEC-07-G3	497	0.920635	22.7619	4.06349	0.396825	2.74603	0.444444	0.253968	0.492063	0.238095	0.777778	4.55556	1.71429	0.206349	0.873016	2.33333	0.428571	3.84127	1.26984	8.80952	7.68254	1.09524	1.12698	1.26984	1.57143	185.603	69.8413	126.937	63	0.466149	0.926471	0.777778	1	27.126	9.76144	8.63601	89.7769	487.27	150.254	0.935484	4	463	485	492	531	0	0	0	0
OEC-07-G3	498	0.598039	271.931	8.45098	1.2451	1.35294	0.715686	0.294118	0.666667	0.264706	1.09804	2.90196	4.38235	0.176471	0.980392	2.87255	1.56863	1.58824	0.578431	6.44118	5.90196	1.98039	1.86275	1.28431	3.2451	121.314	50.8039	91.9118	102	0.827419	0.886957	0.6	1	40.739	16.3178	9.16381	76.4627	696.402	152.353	0.352941	3	468	521	536	0	0	0	0	0
OEC-07-G3	499	1.35217	119.604	5.57391	0.647826	1.46957	0.508696	0.278261	0.478261	0.221739	0.647826	2.1087	2.97391	0.121739	0.573913	1.82174	0.63913	1.45652	0.630435	6.08261	4.5	1.22609	1.78696	1.32174	9.64348	289.026	81.8217	145.417	230	0.748124	0.809859	0.550239	1	65.351	23.531	15.6142	-18.6075	917.865	150.909	0.0731707	1	509	0	0	0	0	0	0	0
OEC-07-G3	500	1	9.42308	3.76923	0.346154	0.423077	0.576923	0.192308	0.5	0.0769231	0.576923	1.23077	0.692308	0.0769231	0.730769	1.46154	0.538462	0.884615	0.384615	6.92308	4.11538	0.884615	1.15385	0.807692	2.5	111.346	42.8077	71.8462	26	0.80589	0.962963	0.619048	1	16.582	7.65269	4.53089	54.6854	216.077	150.577	0.2	1	489	0	0	0	0	0	0	0
OEC-07-G3	501	2.20755	28.8868	1.58491	8.33962	0.471698	0.981132	0.320755	0.54717	0.188679	0.867925	2.54717	1.9434	0.150943	1.07547	1.90566	0.773585	1.71698	0.811321	1.20755	4.62264	1.64151	1.56604	1.09434	1.45283	286.038	81.8868	141.151	53	0.302255	0.981481	0.736111	1	23.413	8.54521	8.14552	30.3824	783.755	150.566	0.2	1	525	0	0	0	0	0	0	0
OEC-07-G3	502	0.670886	148	7.68354	0.886076	0.898734	0.949367	0.56962	0.810127	0.189873	1.49367	3.81013	3.08861	0.189873	1.24051	2.65823	1.07595	2.01266	0.759494	14.6329	7.4557	2.13924	2.72152	1.87342	5.43038	166.165	91.5949	161.772	79	0.322656	0.951807	0.718182	1	28.59	10.3801	9.82492	80.6417	585.443	151.025	0	0	0	0	0	0	0	0	0	0
OEC-07-G3	503	1.12903	50.3145	4.07258	0.475806	1.29032	0.467742	0.25	0.532258	0.282258	0.629032	2.16129	1.41129	0.201613	0.508065	1.94355	0.806452	1.45161	0.782258	11	4.26613	1.39516	2.54839	1.75	5.35484	406.121	106.363	189.097	124	0.791938	0.946565	0.635897	1	39.722	16.3379	9.97593	-57.1382	953.371	152.927	0.137255	1	539	0	0	0	0	0	0	0
OEC-07-G3	504	1.02174	38.0435	2.41304	0.456522	0.565217	0.5	0.347826	0.369565	0.23913	1.17391	3.23913	1.3913	0.108696	0.804348	2.02174	0.478261	1.32609	0.717391	16.1957	5.91304	1.65217	1.82609	1.56522	17.9565	179.717	82	141.413	46	0.452119	0.938776	0.638889	1	22.305	8.28949	7.39387	67.7072	153.413	150.957	0.517241	2	477	510	0	0	0	0	0	0
OEC-07-G3	505	0.433333	33.5	1.4	0.7	0.5	0.233333	0.1	0.3	0.133333	0.233333	0.933333	1	0.0333333	0.533333	1.2	1.6	1	0.366667	0.533333	3.3	0.9	0.766667	1.26667	1.73333	100.2	52.5	88.8	30	0.720396	0.967742	0.625	1	17.624	7.57955	5.25689	77.6649	374.733	151.667	0	0	0	0	0	0	0	0	0	0
OEC-07-G3	506	0.526316	6.31579	3.57895	0.263158	0.315789	0.368421	0	0.315789	0.157895	0.684211	1.73684	0.473684	0.0526316	0.631579	1.42105	0.526316	0.684211	0.105263	6.63158	3.68421	1	1.57895	0.736842	1.63158	83.5263	45.2105	75.5789	19	0.908681	0.95	0.678571	1	14.605	7.8391	3.27276	-66.4735	659.474	151.105	0	0	0	0	0	0	0	0	0	0
OEC-07-G3	507	1.17647	101.718	7.02353	1.10588	1.72941	0.705882	0.376471	0.647059	0.223529	1.07059	2.43529	3.37647	0.141176	0.988235	2.43529	1.34118	1.67059	0.988235	14.4235	5.38824	1.71765	2.58824	1.8	6	264.106	103.753	186.659	85	0.519674	0.944444	0.643939	1	32.502	11.5533	9.87072	37.1477	870.212	152.176	0	0	0	0	0	0	0	0	0	0
OEC-07-G3	508	0.8	21.9385	1.78462	0.507692	0.615385	0.630769	0.230769	0.246154	0.107692	0.707692	1.8	1.06154	0.138462	0.676923	1.66154	1.55385	1.12308	0.292308	0.923077	5.43077	1.26154	1.89231	1.50769	3.13846	163.908	62.4	110.954	65	0.259213	0.942029	0.65	1	27.176	9.44935	9.12638	-38.0608	433.246	153.323	0.558824	4	475	496	517	522	0	0	0	0
OEC-07-G3	509	1.77273	118.848	7.33333	0.727273	0.893939	0.333333	0.136364	0.424242	0.257576	0.954545	1.5	3.13636	0.0909091	0.727273	1.87879	0.727273	1.18182	0.454545	4.48485	4.18182	1.60606	1.60606	1.13636	1.63636	167.333	25.8939	45.7727	66	0.906101	0.795181	0.458333	1	35.686	14.8236	6.27127	-42.2117	934.652	154.667	0.146341	1	499	0	0	0	0	0	0	0
OEC-07-G3	510	1.85714	51.9524	2.38095	0.714286	1.25397	0.333333	0.31746	0.365079	0.206349	0.936508	2.71429	2.65079	0.142857	0.761905	1.8254	0.634921	1.52381	0.603175	17.7619	6.28571	1.4127	2.07937	1.25397	7.22222	209.857	78.2857	136.889	63	0.71776	0.887324	0.715909	1	28.375	11.0691	7.70732	78.5679	160.841	154.571	0.558824	2	504	518	0	0	0	0	0	0
OEC-07-G3	511	2.5	6	3	0	0.5	0	0	0	0	1	0.5	1.5	0.5	0	0	0	0	0.5	1.5	1	0	1.5	0	1	91.5	55	86.5	2	0.866025	1	1	1	1.96	2.3094	1.1547	0	558.5	154	0	0	0	0	0	0	0	0	0	0
OEC-07-G3	512	0.4	43.0667	2.16667	0.3	0.466667	0.466667	0.2	0.3	0.166667	1	2.1	1.4	0.0333333	0.3	1.36667	0.633333	1.13333	0.733333	16.2	8.06667	0.9	1.2	1.03333	10.4333	69.6667	32.0667	55.9	30	0.80566	0.967742	0.714286	1	17.508	8.17228	4.84108	35.8828	635.8	155.567	0	0	0	0	0	0	0	0	0	0
OEC-07-G3	513	0.825397	40.4762	2.80952	0.460317	1.12698	0.857143	0.571429	0.619048	0.31746	0.952381	3.8254	1.80952	0.269841	1.15873	2.61905	1.01587	1.90476	0.761905	8.63492	9.44444	2.20635	2.34921	1.19048	3.96825	166.032	105.889	185.778	63	0.744235	0.828947	0.538462	1	31.857	11.7574	7.85301	73.8202	14.127	154.46	0.368421	2	495	515	0	0	0	0	0	0
OEC-07-G3	514	3.01613	60.5	2.51613	0.451613	0.564516	0.483871	0.354839	0.33871	0.274194	0.5	1.20968	2.12903	0.0322581	0.516129	1.58065	0.403226	1.46774	0.370968	0.822581	6.12903	1.14516	1.58065	0.983871	1.77419	181.129	76.4355	137.177	62	0.70179	0.911765	0.626263	1	29.5	11.1804	7.96477	-51.8997	516.484	155.839	0.277778	2	482	534	0	0	0	0	0	0
OEC-07-G3	515	1.18681	34.989	1.67033	0.527473	2.49451	0.384615	0.230769	0.516484	0.230769	1	2.40659	1.9011	0.153846	0.824176	2.14286	0.736264	0.978022	0.571429	2.10989	5.13187	1.45055	1.73626	1.65934	3.16484	185.912	66.1758	117.736	91	0.785363	0.957895	0.7	1	32.874	13.8869	8.5965	26.8037	25.8791	155.429	0.142857	1	513	0	0	0	0	0	0	0
OEC-07-G3	516	1.54054	12.3243	0.72973	0.27027	0.445946	0.189189	0.283784	0.351351	0.135135	0.540541	1.08108	0.783784	0.0675676	0.621622	1.01351	0.554054	0.905405	0.418919	0.851351	3.16216	0.689189	0.864865	0.540541	1.04054	183.162	92.3378	165.257	74	0.342985	0.936709	0.74	1	29.02	10.1515	9.53572	-21.8066	240.824	156.257	0.228571	1	551	0	0	0	0	0	0	0
OEC-07-G3	517	0.954545	301.909	13.9545	1.59091	2.36364	0.886364	0.545455	0.840909	0.386364	0.795455	4	4.77273	0.181818	1.20455	2.43182	1.04545	1.13636	0.545455	6.54545	6.25	1.47727	2.47727	1.45455	29.4773	89.9545	40.1591	68.8636	44	0.634509	0.956522	0.6875	1	22.098	8.72699	6.74523	41.4701	423.432	155.886	0.481481	2	508	527	0	0	0	0	0	0
OEC-07-G3	518	9.27083	198.521	6.65625	1.625	1.13542	0.65625	0.322917	0.5625	0.270833	0.78125	2.46875	5.15625	0.0833333	0.708333	2.42708	1.66667	1.52083	0.541667	0.916667	8.875	1.39583	1.92708	1.44792	1.59375	95.0625	33.6042	58.1562	96	0.895183	0.914286	0.666667	1	38.175	16.9974	7.57572	-77.8552	169.708	158.49	0.2	1	510	0	0	0	0	0	0	0
OEC-07-G3	519	1.78125	11.9896	1.83333	0.510417	0.854167	0.447917	0.333333	0.489583	0.208333	0.583333	1.75	1.36458	0.125	0.572917	1.55208	0.635417	1.22917	0.6875	2.90625	4.11458	1.44792	1.28125	0.84375	1.32292	352.573	110.573	195.875	96	0.710472	0.941176	0.671329	1	34.007	13.4248	9.44736	-71.5897	764.854	157.969	0.0227273	1	559	0	0	0	0	0	0	0
OEC-07-G3	520	0.264706	3.91176	3.97059	0.205882	0.882353	0.235294	0.264706	0.588235	0.382353	0.5	2.52941	1.32353	0.176471	0.794118	1.61765	0.588235	0.882353	0.323529	3.05882	4.02941	1.5	1.20588	1.08824	2.88235	137.706	54.1471	95.2353	34	0.67387	0.944444	0.809524	1	18.434	7.80308	5.76531	-29.7149	132.765	157.412	0.454545	2	480	537	0	0	0	0	0	0
OEC-07-G3	521	0.911111	81.6889	4.42222	0.288889	0.822222	0.577778	0.355556	0.644444	0.311111	0.8	2.22222	2.48889	0.133333	0.8	2.13333	0.733333	1.55556	0.355556	1.66667	4.68889	1.44444	0.911111	0.755556	1.48889	264.378	91.8889	165.644	45	0.808671	0.882353	0.511364	1	25.861	10.8127	6.36069	20.7823	702.667	158.444	0.6875	2	498	536	0	0	0	0	0	0
OEC-07-G3	522	1	14.8824	2.52941	0.323529	0.794118	0.352941	0.382353	0.529412	0.323529	0.558824	1.85294	1.61765	0.117647	0.882353	2.14706	1.14706	1.11765	0.264706	8.26471	4.5	1.35294	2.47059	2.11765	6.70588	213.794	102.941	180.853	34	0.893368	0.894737	0.485714	1	21.842	10.2266	4.59508	33.8055	439.5	158.824	0.75	3	496	508	533	0	0	0	0	0
OEC-07-G3	523	0.933775	190.934	7.54305	0.761589	1.37748	0.582781	0.344371	0.483444	0.218543	0.821192	2.21854	2.91391	0.145695	0.668874	2.19868	0.596026	1.96026	0.801325	25.7682	4.92715	1.33113	1.78146	1.33775	19.6556	163.669	89.2914	158.007	151	0.797532	0.888235	0.599206	1	47.595	18.6511	11.2518	-24.3084	535.411	158.139	0.196721	1	534	0	0	0	0	0	0	0
OEC-07-G3	524	0.756303	195.134	6.80672	0.97479	2.12605	0.647059	0.352941	0.504202	0.176471	0.722689	2.4958	3.11765	0.12605	0.613445	2.21849	1.10084	1.17647	0.428571	4.88235	5.47899	1.57983	2.10084	1.5042	3.40336	160.185	85.8235	155.227	119	0.940379	0.788079	0.472222	1	49.63	23.1697	7.88068	18.5104	110.739	159.034	0	0	0	0	0	0	0	0	0	0
OEC-07-G3	525	0.727273	15.0909	5.56818	0.25	1.15909	0.522727	0.227273	0.477273	0.181818	1.13636	3	2.13636	0.363636	0.636364	2.95455	0.75	1.40909	0.545455	3	7	1.77273	2.18182	2.02273	4.5	181.659	61.8864	107.455	44	0.699112	0.93617	0.698413	1	21.825	8.98236	6.42249	-64.1171	783.114	159.682	0.259259	1	501	0	0	0	0	0	0	0
OEC-07-G3	526	1.1	160.533	6.33333	0.833333	1	0.533333	0.2	0.566667	0.366667	1.33333	2.16667	3.53333	0.233333	0.7	2.53333	0.7	1.5	0.733333	1.43333	20.7	1.46667	1.4	1.53333	2.73333	121.033	50.7	85.8667	30	0.750956	0.9375	0.75	1	18.798	7.98464	5.27268	85.7346	405	160.333	0.714286	2	527	562	0	0	0	0	0	0
OEC-07-G3	527	0.793103	192.397	10.8103	0.853448	2.05172	0.594828	0.474138	0.491379	0.241379	1.12931	2.59483	3.61207	0.103448	0.706897	2.23276	3.69828	1.23276	0.62069	7.75862	9.93103	1.49138	1.92241	1.2069	2.35345	136.612	71.0776	122.862	116	0.546901	0.913386	0.74359	1	38.39	13.5519	11.3456	-62.7265	413.845	160.345	0.652174	3	517	526	562	0	0	0	0	0
OEC-07-G3	528	10.3846	121.573	4.23932	0.632479	0.777778	0.538462	0.247863	0.452991	0.162393	0.564103	1.89744	2.88889	0.102564	0.512821	1.4359	2.2906	0.940171	0.350427	5.63248	14.2564	1.05983	1.15385	1.05983	2.66667	114.59	54.7521	95.5214	117	0.484647	0.975	0.75	1	36.422	13.1579	11.5093	5.82872	287.368	161.094	0.288889	2	490	529	0	0	0	0	0	0
OEC-07-G3	529	1.25	23.6875	2.5625	0.520833	0.25	0.895833	0.395833	0.583333	0.25	1.89583	2.08333	3.54167	0.0833333	0.645833	2.33333	0.770833	1.89583	1.02083	0.833333	6.54167	1.16667	2.08333	1.70833	2.35417	103.167	49.5625	83.3958	48	0.683822	0.941176	0.761905	1	22.47	9.28068	6.77164	80.3233	299.021	160.021	0.285714	2	491	528	0	0	0	0	0	0
OEC-07-G3	530	3.1875	137.613	7.0875	0.95	0.9375	0.5375	0.3875	0.8125	0.4	0.975	3.525	2.5625	0.1125	0.75	2.0875	0.8	1.85	0.45	3.3375	16.4375	1.4125	2.0625	1.5	2.7625	73.6	40.2125	69.125	80	0.684026	0.851064	0.533333	1	37.365	13.4039	9.7776	76.0407	464.45	159.4	0.212766	1	552	0	0	0	0	0	0	0
OEC-07-G3	531	0.617391	54.1652	4.96522	0.443478	1.57391	0.478261	0.278261	0.486957	0.217391	1	9.86087	3.86087	0.13913	0.617391	1.72174	0.591304	5.93913	0.4	2.88696	6.28696	1.10435	1.33043	1.34783	4.10435	152.339	51.1217	91.0696	115	0.773197	0.864662	0.589744	1	41.227	16.034	10.1682	32.7169	488.113	160.565	0.5	3	485	497	554	0	0	0	0	0
OEC-07-G3	532	0.695652	160.13	6.95652	0.826087	1.3913	0.434783	0.391304	0.782609	0.347826	0.608696	2.69565	3.13043	0.173913	1	2.6087	1.6087	1.21739	0.565217	4.30435	8.65217	1.65217	1.56522	1.56522	0.869565	57.9565	30.7391	52.8696	23	0.646651	0.958333	0.766667	1	14.051	6.3006	4.80601	-23.0906	196.609	160.957	0.166667	1	547	0	0	0	0	0	0	0
OEC-07-G3	533	0.80597	98.5821	6.14925	0.880597	0.880597	0.731343	0.537313	0.597015	0.164179	0.955224	2.74627	2.34328	0.179104	0.850746	2.19403	2.61194	1.62687	0.567164	6.10448	6.73134	1.50746	3.02985	1.74627	6.73134	158.881	92.597	164.493	67	0.391215	0.905405	0.609091	1	28.4	9.83751	9.05345	64.9716	443.493	165.448	0.277778	1	522	0	0	0	0	0	0	0
OEC-07-G3	534	0.519231	61.8269	3.13462	0.442308	0.826923	0.576923	0.211538	0.519231	0.230769	0.403846	3.21154	1.63462	0.134615	0.75	1.90385	0.615385	1.21154	0.557692	3	5.51923	1.53846	1.53846	1.19231	4.17308	166.327	57.9423	99.9423	52	0.71981	0.896552	0.65	1	25.191	10.1526	7.04762	-16.2446	526.308	163.212	0.766667	3	514	523	563	0	0	0	0	0
OEC-07-G3	535	0.864198	66.7407	3.55556	0.567901	1.01235	0.481481	0.419753	0.506173	0.197531	1.48148	2.18519	3.50617	0.148148	0.716049	1.91358	0.938272	1.62963	0.691358	1.02469	54.1975	1.59259	1.59259	1.48148	2.90123	195.346	54.2346	98.2469	81	0.708553	0.964286	0.75	1	30.335	12.2552	8.64801	82.6578	796.543	164.395	0.105263	1	556	0	0	0	0	0	0	0
OEC-07-G3	536	1.40884	12.6519	1.23757	0.436464	0.58011	0.370166	0.40884	0.441989	0.171271	0.651934	1.55801	1.83425	0.104972	0.723757	1.67403	0.685083	1.39779	0.745856	1.55249	4.28729	1.25414	1.28729	0.839779	0.933702	304.53	108.039	184.851	181	0.956179	0.819005	0.580128	1	61.869	29.8628	8.74337	10.2554	698.387	167.127	0.306667	3	498	521	586	0	0	0	0	0
OEC-07-G3	537	0.389831	20.0508	2.16949	0.305085	0.644068	0.474576	0.20339	0.59322	0.152542	0.40678	2.11864	1.16949	0.0847458	0.813559	1.67797	0.881356	1.28814	0.694915	23.8644	4.40678	1.22034	2.9661	0.983051	4.55932	171.068	90.9831	159.797	59	0.588645	0.967213	0.728395	1	24.546	9.74094	7.87449	33.6605	131.068	165.983	0.15625	1	520	0	0	0	0	0	0	0
OEC-07-G3	538	0.693878	62.8571	3.38776	0.469388	0.816327	0.510204	0.591837	0.530612	0.265306	1.93878	2.87755	2.22449	0.0408163	0.938776	3.28571	0.755102	1.46939	0.530612	3.63265	6.93878	2.26531	2.08163	1.73469	2.93878	157.796	81.9592	138.49	49	0.595629	0.98	0.765625	1	22.561	8.99467	7.22506	-36.0349	632.878	165.469	0.214286	1	553	0	0	0	0	0	0	0
OEC-07-G3	539	0.917808	38.4932	2.36986	0.520548	0.671233	0.369863	0.150685	0.342466	0.246575	0.69863	1.52055	1.15068	0.0547945	0.589041	1.64384	1	1.26027	0.767123	8.9726	3.16438	1.34247	2.08219	1.50685	3.93151	413.397	112.205	197.137	73	0.414277	0.960526	0.737374	1	28.557	10.2438	9.32343	-59.7954	950.808	165.123	0.2	1	503	0	0	0	0	0	0	0
OEC-07-G3	540	1.94737	4.68421	0.960526	0.342105	0.605263	0.328947	0.315789	0.618421	0.328947	0.5	1.86842	0.802632	0.0394737	0.684211	1.53947	0.947368	1.21053	0.486842	0.921053	5.92105	1.36842	1.34211	0.75	1.05263	304.408	95.3026	172.487	76	0.503483	0.987013	0.690909	1	28.574	10.7205	9.26258	28.5168	63.3026	166.263	0.210526	2	564	572	0	0	0	0	0	0
OEC-07-G3	541	1.61333	26.9733	2.34667	0.453333	0.706667	0.506667	0.386667	0.4	0.28	0.933333	2.45333	2.65333	0.0666667	0.76	1.94667	0.493333	2.52	0.84	2.92	7.01333	1.81333	1.56	1.30667	3.37333	173.48	70.1333	125.32	75	0.779795	0.949367	0.681818	1	29.781	12.6328	7.90857	39.7271	271.8	164.493	0	0	0	0	0	0	0	0	0	0
OEC-07-G3	542	0.787037	34.3611	2.34259	0.296296	0.685185	0.462963	0.268519	0.462963	0.25	0.537037	1.82407	2.0463	0.101852	0.861111	1.71296	1.27778	0.916667	0.518519	0.953704	8.12037	1.02778	1.25	0.944444	1.33333	130.12	53.2222	95.8704	108	0.829091	0.84375	0.57754	1	41.194	16.8419	9.41655	87.5794	349.898	163.315	0.117647	1	568	0	0	0	0	0	0	0
OEC-07-G3	543	0.755556	24.9889	5.23333	0.5	0.733333	0.733333	0.488889	0.7	0.388889	0.555556	3.42222	1.44444	0.355556	1.06667	2.6	1.27778	1.41111	0.944444	13.6667	7.42222	2	2.44444	2.02222	4.28889	171.756	71.3444	126.156	90	0.75338	0.918367	0.642857	1	34.371	13.6237	8.95875	0.483472	579.511	166	0	0	0	0	0	0	0	0	0	0
OEC-07-G3	544	0.25	9.5	1.375	0	0	0.875	0.125	0.375	0.25	0.875	1.5	0.625	0	0.375	1.625	0.875	1.125	0.5	6.125	4.25	2	1.125	1.375	1.5	71.375	51.625	100	8	0.765333	0.888889	0.666667	1	7.501	4.26009	2.74194	24.407	663.25	166	0	0	0	0	0	0	0	0	0	0
OEC-07-G3	545	1.04878	10.2195	3.95122	0.390244	0.634146	0.439024	0.365854	0.560976	0.292683	0.512195	2.07317	2.34146	0.268293	1.36585	2.36585	0.97561	1.41463	0.390244	2.17073	12.4634	1.63415	2.29268	1.21951	4.85366	307	61.7073	108.683	41	0.614397	0.931818	0.854167	1	21.709	8.39445	6.62319	-18.8368	17.2683	166.561	0.36	1	549	0	0	0	0	0	0	0
OEC-07-G3	546	0.816667	159.242	5.45833	0.725	0.741667	0.608333	0.383333	0.5	0.258333	1.08333	2.725	3.13333	0.116667	0.55	1.75833	0.658333	1.875	0.425	1.2	4.475	1.15	3.675	1.31667	6.95	120.075	60.875	107.308	120	0.407744	0.983607	0.769231	1	36.604	13.0234	11.8916	70.5742	309.317	167.167	0.217391	2	591	594	0	0	0	0	0	0
OEC-07-G3	547	1.22835	5.72441	1.3622	0.267717	0.724409	0.653543	0.519685	0.622047	0.275591	0.740157	1.9685	1.49606	0.110236	0.92126	2.20472	0.913386	1.34646	0.629921	1.26772	22.2992	1.33071	1.77165	0.976378	1.00787	261.449	99.0787	177.906	127	0.538392	0.947761	0.647959	1	39.532	14.2209	11.9839	38.8533	187.835	166.89	0.0769231	1	532	0	0	0	0	0	0	0
OEC-07-G3	548	1.1134	21.5773	2.41237	0.340206	0.597938	0.494845	0.350515	0.505155	0.185567	0.71134	2.72165	2.10309	0.123711	0.680412	2.36082	0.865979	1.3299	0.721649	16.8969	4.82474	1.71134	2.57732	1.72165	6.17526	342.763	111.34	201.021	97	0.850539	0.906542	0.621795	1	36.885	15.6105	8.20973	34.6364	909.825	166.66	0.0869565	1	574	0	0	0	0	0	0	0
OEC-07-G3	549	0.688889	82.8	3.02222	0.644444	0.844444	0.644444	0.466667	0.377778	0.466667	1.2	3.77778	4.48889	0.0666667	1	2.06667	0.933333	0.888889	0.777778	1.13333	7.15556	1.37778	1.55556	1.44444	1.82222	229.956	66	113.356	45	0.61823	0.978261	0.803571	1	21.428	8.68254	6.82445	64.4501	9.35556	167.533	0.346154	1	545	0	0	0	0	0	0	0
OEC-07-G3	550	2.24324	2.64865	0.621622	0.351351	0.621622	0.405405	0.243243	0.297297	0.189189	0.351351	1.18919	1.62162	0.027027	0.594595	1.08108	0.540541	0.972973	0.540541	0.648649	5.97297	0.810811	0.810811	0.513514	0.837838	261.703	96.3784	175.378	37	0.689864	0.948718	0.660714	1	19.766	8.19708	5.93418	-48.295	219.432	165.892	0.333333	1	561	0	0	0	0	0	0	0
OEC-07-G3	551	0.859649	119.877	4.35088	0.754386	0.719298	0.491228	0.263158	0.54386	0.105263	0.54386	2.29825	1.5614	0	0.596491	1.5614	0.684211	0.964912	0.526316	10.8596	4.33333	1.21053	2.17544	1.7193	5.19298	170.404	93.8596	170.105	57	0.729755	0.934426	0.7125	1	25.654	10.6253	7.26459	-23.2235	241.877	166.088	0.5625	2	516	565	0	0	0	0	0	0
OEC-07-G3	552	5.79245	156.274	5.13208	0.688679	1.58491	0.490566	0.301887	0.556604	0.179245	0.688679	2.65094	2.53774	0.150943	0.45283	2.10377	0.40566	1.25472	0.283019	1.35849	27.6415	1.28302	3.12264	1.45283	4.90566	94.783	55.5377	95.8679	106	0.780461	0.954955	0.642424	1	37.737	15.1049	9.44368	30.7813	470.151	167.613	0.425532	2	530	583	0	0	0	0	0	0
OEC-07-G3	553	0.888889	111.311	4.77778	1	2.04444	0.466667	0.444444	0.377778	0.244444	0.666667	1.86667	3.28889	0.133333	0.488889	1.71111	0.755556	1.35556	0.488889	6.37778	4.88889	1.48889	1.88889	1.68889	4.73333	245.778	110.267	193.111	45	0.561734	0.978261	0.803571	1	21.155	8.43424	6.9778	0.726129	642.244	165.8	0.538462	2	538	571	0	0	0	0	0	0
OEC-07-G3	554	0.867647	150.735	5.04412	0.735294	1.01471	0.794118	0.338235	0.455882	0.235294	1.23529	1.95588	5.44118	0.0735294	0.720588	1.91176	0.367647	1.30882	0.220588	1.04412	5.41176	1.26471	1.16176	1.32353	1.63235	115.706	54.3676	98.7647	68	0.482304	0.957746	0.755556	1	26.969	10.0402	8.79524	-42.8674	495.574	168.162	0.393939	2	531	580	0	0	0	0	0	0
OEC-07-G3	555	0.851852	156.259	7.85185	1.11111	0.740741	0.592593	0.296296	0.481481	0.37037	1.18519	3.11111	3.48148	0.222222	0.888889	2.25926	0.851852	2	0.37037	2.25926	11.0741	1.22222	2.14815	1.77778	5.22222	135.593	21.2222	41.0741	27	0.869799	0.870968	0.675	1	18.525	8.85216	4.36771	87.9194	932.815	169.074	0.333333	1	558	0	0	0	0	0	0	0
OEC-07-G3	556	1.12903	16.3548	1.09677	0.193548	0.290323	0.322581	0.322581	0.419355	0.322581	0.677419	1.12903	1	0.0322581	0.580645	0.741935	0.709677	0.903226	0.193548	0.741935	5.09677	1.06452	1.03226	0.387097	1.6129	191.839	43.0645	77.2258	31	0.553818	0.911765	0.632653	1	18.368	7.15884	5.96072	65.5245	804.871	168.129	0.173913	1	535	0	0	0	0	0	0	0
OEC-07-G3	557	1.13861	224.733	11.6436	0.980198	1.50495	0.821782	0.534653	0.782178	0.316832	1.10891	4.57426	4.10891	0.217822	1.11881	3.0396	1.10891	2.47525	0.49505	3.77228	8.39604	2.23762	2.53465	1.72277	4.24752	96.1089	64.1089	114.149	101	0.803888	0.893805	0.554945	1	37.671	15.2143	9.04917	-46.1093	365.594	168.97	0.183673	1	569	0	0	0	0	0	0	0
OEC-07-G3	558	1.26087	19.8696	2.3913	0.304348	0.434783	0.434783	0.217391	0.434783	0.0869565	0.782609	1.08696	0.913043	0	0.478261	1.78261	0.782609	3.26087	0.565217	1.13043	4.6087	1.26087	1.95652	1.04348	3.34783	182.565	52.087	90.8696	23	0.693832	1	0.638889	1	15.267	6.58653	4.7432	-46.079	938.696	170	0.333333	1	555	0	0	0	0	0	0	0
OEC-07-G3	559	0.73913	43.8207	5.66848	0.434783	1.40217	0.592391	0.402174	0.543478	0.190217	0.576087	1.65217	1.26087	0.11413	0.717391	1.74457	0.673913	1.52174	0.75	21.663	4.52717	1.61957	2.2337	1.54891	7.58152	289.614	124.712	219.609	184	0.742126	0.963351	0.744939	1	47.471	18.7643	12.577	-21.0327	755.049	169.995	0.152542	3	519	573	611	0	0	0	0	0
OEC-07-G3	560	0.618182	150.045	5.21818	0.836364	2.19091	0.472727	0.327273	0.581818	0.154545	1.24545	2.19091	3.10909	0.127273	0.6	2.15455	1.20909	1.54545	0.7	7.05455	4.48182	1.53636	1.81818	1.49091	7.28182	194.591	53.6909	94.0545	110	0.858045	0.894309	0.539216	1	41.227	17.1507	8.80818	-31.4579	860.2	169.827	0	0	0	0	0	0	0	0	0	0
OEC-07-G3	561	33.6979	6.27083	1.35417	0.354167	0.78125	0.572917	0.354167	0.5	0.270833	1.125	2.27083	2.94792	0.125	0.5	1.82292	0.71875	1.53125	0.5625	1.23958	6.64583	1.34375	1.65625	1.0625	1.10417	264.083	101.719	179.375	96	0.71519	0.842105	0.581818	1	38.498	13.8714	9.69517	-79.7324	212.385	170.552	0.434783	2	550	601	0	0	0	0	0	0
OEC-07-G3	562	0.702479	17.3884	1.28099	0.322314	0.363636	0.264463	0.256198	0.355372	0.14876	0.561983	2.57025	1.90083	0.0743802	0.404959	1.28926	0.363636	0.909091	0.553719	14.157	4.04132	1.03306	1.47107	1.28099	4.30579	153.025	89.7438	159.174	121	0.560781	0.960317	0.775641	1	37.439	13.8195	11.4421	16.3971	406	171.521	0.282609	3	526	527	607	0	0	0	0	0
OEC-07-G3	563	1.38095	33.2381	3.85714	0.412698	0.444444	0.47619	0.269841	0.492063	0.0952381	0.460317	1.79365	0.809524	0.031746	0.333333	1.25397	0.333333	0.920635	0.539683	8.90476	6.47619	0.904762	1.88889	1.15873	11.1429	224.365	85.2063	151.714	63	0.654799	0.940299	0.715909	1	27.887	10.6108	8.01969	-9.32641	523.825	171.127	0.848485	3	534	570	576	0	0	0	0	0
OEC-07-G3	564	1.6	118.366	7.05106	0.621277	1.91915	0.6	0.387234	0.625532	0.225532	0.829787	2.80426	2.66809	0.148936	0.787234	2.5234	1.08511	1.41702	0.621277	11.6213	11.8383	1.47234	2.31915	1.44255	21.7319	171.034	68.5872	121.936	235	0.617615	0.94	0.588972	1	55.775	19.8755	15.6317	-65.7067	48.2851	170.285	0.0666667	2	540	615	0	0	0	0	0	0
OEC-07-G3	565	1.38889	68.5972	3.58333	0.652778	1.25	0.513889	0.430556	0.444444	0.305556	0.791667	2.94444	2.5	0.166667	0.625	2.26389	2.18056	1.97222	0.791667	30.1111	11.0278	1.55556	1.83333	1.26389	4.58333	174.611	89.0417	154.639	72	0.896024	0.847059	0.642857	1	33.155	15.1386	6.72162	-7.41767	236.75	173.111	0.547619	2	551	592	0	0	0	0	0	0
OEC-07-G3	566	0.718447	16.4272	4.02913	14.0194	1.1165	0.485437	0.252427	0.339806	0.252427	0.84466	2.40777	1.37864	0.165049	0.825243	1.48544	0.728155	1.37864	0.495146	6.13592	5.17476	1.36893	2.05825	1.36893	3.21359	180.272	58.2136	99.0097	103	0.381008	0.971698	0.715278	1	34.181	11.9771	11.0737	46.9476	721.786	172.233	0.166667	1	609	0	0	0	0	0	0	0
OEC-07-G3	567	0.75	4.6875	1.8125	4.3125	0.625	0.375	0.4375	0.4375	0.125	0.3125	1.125	0.6875	0.0625	0.4375	1.125	1	0.5625	0.0625	3.5	2.875	1.3125	3.75	1.3125	2.6875	99.9375	43.625	77.9375	16	0.561951	1	0.8	1	10.776	5.03322	4.16333	90	256.5	173	0	0	0	0	0	0	0	0	0	0
OEC-07-G3	568	11.6514	79.211	2.65138	0.614679	0.752294	0.59633	0.431193	0.733945	0.321101	0.981651	3.14679	3.9633	0.183486	0.577982	2.24771	0.550459	2.70642	0.678899	0.844037	16.7523	1.44037	2.41284	1.7156	4.40367	105.587	50.422	91.156	109	0.546776	0.947826	0.64497	1	36.637	13.1512	11.0112	-53.7564	339.606	172.394	0.446809	4	542	575	579	619	0	0	0	0
OEC-07-G3	569	3.04167	4.79167	1.5	0.125	0.541667	0.291667	0.125	0.333333	0.333333	0.541667	1.29167	2	0.0416667	0.708333	1.04167	0.875	1.16667	0.458333	0.583333	5.58333	1.375	1.70833	1.16667	0.708333	202.208	111.292	203.292	24	0.423099	1	0.666667	1	15.085	6	5.4365	-66.8014	359.083	173.75	0.263158	1	557	0	0	0	0	0	0	0
OEC-07-G3	570	1.63804	6.55215	1.27607	0.619632	0.509202	0.312883	0.233129	0.460123	0.147239	0.539877	1.53988	2.46626	0.159509	0.601227	1.39264	0.546012	1.22086	0.576687	2.81595	30.7117	1.31288	1.33742	0.840491	1.59509	337.969	169.104	302.043	163	0.602788	0.970238	0.783654	1	43.344	16.2712	12.9828	-86.1206	512.779	174.81	0.259259	2	563	576	0	0	0	0	0	0
OEC-07-G3	571	1.26316	9.81579	1.39474	0.210526	0.644737	0.460526	0.368421	0.355263	0.223684	0.657895	1.90789	2	0.0789474	0.736842	2.90789	0.736842	1.27632	0.684211	1.36842	5.28947	1.51316	1.47368	1.11842	0.789474	293.868	128.118	227.395	76	0.686978	0.926829	0.690909	1	31.096	11.9794	8.70519	24.5499	643.947	174.105	0.512821	2	553	596	0	0	0	0	0	0
OEC-07-G3	572	2.22973	427.784	12.8649	1.7973	1.87838	1.16216	0.351351	0.662162	0.22973	1.32432	3.17568	6.24324	0.175676	0.918919	3.18919	0.986486	1.28378	0.5	5.7973	5.86486	1.75676	1.94595	0.986486	1.02703	43.6216	23.6351	43.2027	74	0.593453	0.948718	0.74	1	28.193	10.9016	8.77438	-53.0738	71.0541	174.757	0.0857143	1	540	0	0	0	0	0	0	0
OEC-07-G3	573	1.63429	27.6114	2.00571	0.308571	0.822857	0.428571	0.251429	0.48	0.182857	0.6	1.42286	1.04	0.102857	0.411429	1.37143	0.4	0.988571	0.262857	0.8	3.72571	0.925714	1.02857	0.794286	0.868571	344.6	120.354	212.646	175	0.667897	0.888325	0.648148	1	50.473	18.0506	13.4342	14.9196	774.651	176.189	0.265625	3	559	611	628	0	0	0	0	0
OEC-07-G3	574	11.0984	18.877	1.68033	0.57377	0.942623	0.483607	0.196721	0.47541	0.213115	0.786885	1.45902	1.40984	0.0901639	0.57377	1.40164	0.622951	1.35246	0.696721	7.30328	3.96721	1.28689	1.56557	1.35246	6.45082	276.32	68.3525	121.639	122	0.799385	0.917293	0.717647	1	41.02	16.7362	10.0554	-9.34871	894.77	174.098	0.0769231	1	548	0	0	0	0	0	0	0
OEC-07-G3	575	1.08333	79.1667	3.25	0.6	0.583333	0.466667	0.416667	0.4	0.233333	0.8	3.26667	3.05	0.0333333	0.6	1.81667	0.783333	1.76667	0.433333	5.3	6.05	1.5	1.9	1.68333	3.93333	182.35	103.883	182.633	60	0.611279	0.952381	0.666667	1	25.679	10.031	7.9387	58.4521	327.967	175.067	0.352941	3	568	579	616	0	0	0	0	0
OEC-07-G3	576	3.61818	155.527	6.72727	0.945455	0.836364	0.781818	0.509091	0.818182	0.236364	0.709091	3.43636	3.27273	0.218182	0.872727	3.18182	0.836364	1.54545	0.636364	12.9455	8.12727	2.12727	2.07273	1.92727	4.21818	123.673	80.1455	137.618	55	0.596619	0.948276	0.679012	1	25.563	9.66618	7.75734	19.764	526.564	179.109	0.387097	2	563	570	0	0	0	0	0	0
OEC-07-G3	577	0.533333	14.1333	1.73333	0.266667	0.266667	0.466667	0.4	0.333333	0.0666667	0.6	2.6	1.06667	0.2	0.733333	1.8	0.8	0.6	0.466667	3	4.26667	1.53333	2.66667	1.73333	11.0667	136.2	31.9333	60.5333	15	0.699497	1	0.75	1	11.603	5.39135	3.85285	-81.8699	820.933	177.867	0.230769	1	606	0	0	0	0	0	0	0
OEC-07-G3	578	0.882353	6.61765	4.05882	0.294118	2.02941	0.323529	0.352941	0.558824	0.117647	1.02941	2.73529	4.35294	0.147059	0.676471	2.11765	0.647059	1	0.411765	1	5.82353	1.08824	2.35294	1.02941	5.17647	161.441	49.4706	90.1176	34	0.398461	0.971429	0.809524	1	17.88	6.96785	6.39081	3.81772	147.853	178.382	0.272727	2	599	622	0	0	0	0	0	0
OEC-07-G3	579	4.67857	157.607	6.25	0.75	0.607143	0.785714	0.678571	0.821429	0.25	1.71429	3.10714	5.03571	0.0357143	0.607143	2.92857	0.464286	2.5	0.607143	1.07143	7.78571	1.32143	3	1.60714	7.67857	169.143	76.75	140.286	28	0.898843	0.903226	0.5	1	19.493	9.42944	4.13266	37.8871	333.071	180.464	0.75	4	568	575	616	619	0	0	0	0
OEC-07-G3	580	0.796296	6	1.12963	0.37037	0.87037	0.5	0.518519	0.555556	0.277778	1.05556	1.72222	1.25926	0.240741	0.814815	1.40741	0.462963	2.01852	0.555556	1.2037	5.7963	1.38889	1.22222	1.14815	0.907407	191.778	73.7778	130.333	54	0.452291	0.964286	0.75	1	23.967	8.93651	7.97021	-75.34	496.463	178.5	0.448276	2	554	585	0	0	0	0	0	0
OEC-07-G3	581	0.827869	26.9672	4.08197	0.377049	0.918033	0.532787	0.221311	0.459016	0.180328	0.581967	2.5	1.14754	0.122951	0.852459	1.86885	0.606557	1.57377	0.483607	8.54098	5.54918	1.48361	2.13115	1.27049	4.28689	211.115	82.7295	148.959	122	0.764414	0.924242	0.693182	1	39.052	15.7358	10.1453	1.6982	620.025	177.893	0.204082	1	623	0	0	0	0	0	0	0
OEC-07-G3	582	0.810345	45.1897	3.22414	0.310345	1.06897	0.362069	0.413793	0.586207	0.396552	1	2.86207	2.2931	0.0517241	0.965517	2.06897	0.706897	1.51724	0.655172	9.63793	5.55172	1.81034	1.77586	1.24138	1.67241	106.862	39.4655	70.9655	58	0.394474	0.935484	0.716049	1	24.546	9.06769	8.33236	-10.3628	198.931	178.552	0.16129	1	613	0	0	0	0	0	0	0
OEC-07-G3	583	0.865854	45.6585	3	0.609756	0.536585	0.341463	0.268293	0.47561	0.182927	0.658537	1.93902	1.87805	0.097561	0.512195	1.86585	0.52439	1.30488	0.268293	1.36585	4.26829	0.926829	1.36585	1.95122	4.20732	154.671	76.0366	131.341	82	0.559475	0.942529	0.745455	1	30.616	11.4625	9.50069	-70.2621	471.049	178.5	0.736842	3	552	593	605	0	0	0	0	0
OEC-07-G3	584	0.241379	19.2414	1.86207	0.241379	0.275862	0.689655	0.206897	0.517241	0.137931	0.724138	1.65517	0.793103	0.137931	0.482759	1.06897	0.965517	0.758621	0.275862	7.86207	5.62069	1.44828	1.58621	0.931034	1.96552	109.241	45.2069	72.8276	29	0.629663	1	0.690476	1	16.582	7.01201	5.44741	-35.4289	81.6207	179.517	0	0	0	0	0	0	0	0	0	0
OEC-07-G3	585	0.508197	8.01639	0.885246	0.131148	0.377049	0.262295	0.229508	0.344262	0.163934	0.311475	0.918033	0.868852	0.163934	0.672131	1.16393	0.57377	1.16393	0.377049	16.2951	4.93443	0.868852	0.836066	0.540984	1.96721	185.475	78.5902	138.754	61	0.521235	0.968254	0.847222	1	25.447	9.66551	8.24867	-18.1107	487.066	178.852	0.566667	3	580	605	617	0	0	0	0	0
OEC-07-G3	586	1.27174	31.9457	2.58696	0.923913	0.630435	0.456522	0.217391	0.26087	0.108696	0.652174	2.3913	0.934783	0.108696	0.5	1.31522	0.521739	1.57609	0.5	3.17391	3.58696	1.08696	1.17391	0.891304	15.5652	158.859	43.4783	78.0978	92	0.90169	0.893204	0.613333	1	38.365	17.2748	7.46933	17.1839	679.924	180.033	0.391304	3	536	602	633	0	0	0	0	0
OEC-07-G3	587	2.71739	28.2609	1.15217	0.717391	0.326087	0.26087	0.173913	0.282609	0.130435	0.347826	1.08696	1.47826	0.0652174	0.608696	1.23913	1.15217	1.69565	0.304348	0.913043	6.36957	1.17391	1.34783	1.19565	6.52174	152.109	38.9565	69.8478	46	0.71739	0.978723	0.730159	1	22.098	9.40986	6.55558	-18.6736	790.565	179.587	0.0714286	1	621	0	0	0	0	0	0	0
OEC-07-G3	588	2.02778	42.6806	5.18056	0.416667	0.611111	0.569444	0.25	0.652778	0.208333	0.916667	1.63889	2.06944	0.0972222	0.819444	1.98611	0.805556	2.13889	0.666667	1.29167	3.51389	1.56944	1.41667	1.11111	10.0972	567.028	155.125	281.75	72	0.28592	0.972973	0.72	1	27.631	9.89907	9.48582	43.5093	927.458	179.333	0.194444	1	629	0	0	0	0	0	0	0
OEC-07-G3	589	0.6875	117.656	4.71875	0.84375	1.125	0.625	0.125	0.5625	0.1875	0.8125	3.03125	5.4375	0.34375	0.8125	3.3125	0.65625	0.9375	0.21875	1.40625	6.21875	1.8125	1.75	1.75	2.28125	85.4375	66.0938	116.875	32	0.745021	0.914286	0.8	1	18.434	7.99065	5.33009	-1.74405	426.969	179.156	0.428571	1	604	0	0	0	0	0	0	0
OEC-07-G3	590	0.685393	154.382	5.40449	0.752809	1.65169	0.550562	0.314607	0.58427	0.157303	2.1236	3.98876	7.21348	0.292135	0.707865	1.86517	0.730337	2.39326	0.685393	0.853933	5.52809	1.48315	3.34831	1.35955	4.73034	128.371	53.7753	92.9551	89	0.764614	0.936842	0.635714	1	34.007	13.703	8.8314	6.18264	101.281	179.775	0.238095	1	610	0	0	0	0	0	0	0
OEC-07-G3	591	1.62037	103.269	4.35185	0.62963	0.972222	0.648148	0.462963	0.694444	0.351852	1.21296	2.60185	2.48148	0.25	1.07407	1.99074	0.75	1.72222	0.481481	1.02778	7.5	1.36111	1.82407	1.36111	1.5	215.843	118.972	210.398	108	0.584286	0.9	0.642857	1	39.027	13.7022	11.12	-52.3949	306.046	179.769	0.744681	4	546	594	614	626	0	0	0	0
OEC-07-G3	592	0.793103	4.55172	1.24138	0.344828	0.310345	0.275862	0.413793	0.534483	0.310345	0.724138	1.74138	0.948276	0.189655	0.810345	1.51724	0.741379	1.03448	0.327586	1.17241	6.13793	1.13793	1.37931	0.534483	0.844828	190.534	59.0517	99.6379	58	0.4957	0.878788	0.725	1	27.242	9.63743	8.37005	-17.2656	234.914	180.69	0.375	1	565	0	0	0	0	0	0	0
OEC-07-G3	593	0.557143	43.7	1.87143	0.271429	0.257143	0.414286	0.471429	0.514286	0.128571	0.385714	1.77143	1.61429	0.0714286	0.614286	1.62857	2.04286	1.01429	0.3	6.57143	13.8714	0.971429	1.48571	0.928571	11.8143	119.186	59.3143	101.686	70	0.611518	0.985915	0.875	1	27.217	10.72	8.48199	-84.1563	461.757	180.414	0.40625	2	583	638	0	0	0	0	0	0
OEC-07-G3	594	0.448276	265.195	8.04598	1.13793	1.11494	0.563218	0.37931	0.390805	0.252874	1.56322	2.56322	3.7931	0.149425	0.609195	2.25287	0.482759	1.6092	0.45977	0.954023	5.47126	1.1954	1.64368	1.33333	2.93103	99.3103	38.4943	66.9655	87	0.863336	0.90625	0.644444	1	34.743	15.1321	7.63608	87.4276	315.805	182.023	0.674419	4	546	591	616	648	0	0	0	0
OEC-07-G3	595	0.54717	135.453	4.49057	0.943396	0.943396	0.575472	0.443396	0.537736	0.207547	0.896226	2.18868	2.16981	0.169811	0.820755	1.95283	0.660377	0.990566	0.783019	25.0377	5.43396	1.57547	2.30189	1.24528	3.67925	146.623	70.2736	120.283	106	0.441347	0.963636	0.736111	1	34.462	12.3942	11.1218	-33.8302	6.79245	181.349	0	0	0	0	0	0	0	0	0	0
OEC-07-G3	596	0.82659	93.9364	4.60116	1.57225	1.42775	0.67052	0.49711	0.433526	0.248555	0.797688	3.19075	2.46243	0.104046	0.867052	2.35838	1.69942	2.2948	0.924855	29.1329	5.53179	1.46821	2.28324	1.53179	3.28902	225.139	96.3699	168.613	173	0.884737	0.860697	0.6337	1	52.954	22.8823	10.6652	75.1859	653.52	178.26	0.333333	2	571	602	0	0	0	0	0	0
OEC-07-G3	597	0.875	3.35	1.025	0.175	0.4	0.6	0.3	0.625	0.175	0.6	1.225	0.875	0.075	0.35	1.225	0.575	1.175	0.325	0.8	4.825	1.15	0.725	0.75	0.775	194.875	69.825	127.2	40	0.530996	0.97561	0.714286	1	20.419	7.90823	6.70123	-25.2844	132.975	182.025	0.2	1	625	0	0	0	0	0	0	0
OEC-07-G3	598	0.693333	184.333	6.24	1.05333	1.12	0.76	0.36	0.533333	0.16	1.01333	2.61333	6.01333	0.213333	0.773333	1.58667	0.706667	1.48	0.48	0.92	5.08	1.46667	2.69333	1.28	4.02667	231.08	48.6	82.96	75	0.67163	0.925926	0.694444	1	29.508	11.5889	8.58609	-86.0464	810.933	183.307	0.324324	1	621	0	0	0	0	0	0	0
OEC-07-G3	599	0.5875	42.425	2.3625	0.2875	0.675	0.425	0.225	0.5125	0.175	0.8125	1.675	1.4125	0.1125	0.3625	1.3125	0.5375	0.9625	0.425	2.1375	3.6	0.775	1.3875	1.0625	4.5375	159.912	79.0625	137.713	80	0.473025	0.97561	0.727273	1	29.5	10.8842	9.5895	6.45255	156.113	183.2	0.162162	1	578	0	0	0	0	0	0	0
OEC-07-G3	600	1.08696	73.1304	2.05797	0.391304	0.550725	0.347826	0.333333	0.26087	0.130435	0.536232	1.95652	2.3913	0.144928	0.608696	2.07246	0.434783	1.73913	0.449275	12.2319	5	1.42029	2.30435	1.15942	5.26087	210.043	108.623	194.826	69	0.39955	0.932432	0.627273	1	28.673	10.0653	9.22696	88.1056	286.087	182.551	0.527778	3	614	618	651	0	0	0	0	0
OEC-07-G3	601	0.776316	47.5263	4.77632	0.526316	0.921053	0.605263	0.473684	0.657895	0.289474	0.960526	2.89474	2.11842	0.184211	0.881579	1.71053	1.05263	1.18421	0.434211	4.61842	6.36842	1.44737	1.86842	0.842105	2.09211	210.513	83.6316	151.355	76	0.564752	0.883721	0.690909	1	31.906	11.2871	9.31477	-88.4877	210.118	182.434	0.702703	4	561	603	635	640	0	0	0	0
OEC-07-G3	602	0.963415	92.5	4.90244	0.560976	1.79268	0.621951	0.329268	0.621951	0.121951	0.853659	2.42683	1.9878	0.121951	0.52439	2.19512	0.97561	1.80488	0.609756	18.7561	5.18293	1.60976	2.0122	1.42683	15.5366	247.037	89.8902	160.61	82	0.39186	0.953488	0.82	1	30.219	10.8141	9.94925	-81.2711	663.768	183.463	0.285714	2	586	596	0	0	0	0	0	0
OEC-07-G3	603	1.86842	3.67105	2.84211	0.263158	0.486842	0.328947	0.328947	0.407895	0.131579	0.592105	1	1.18421	0.0657895	0.697368	1.07895	1.52632	0.894737	0.434211	0.447368	4.46053	1.01316	1.06579	0.710526	0.684211	243.921	89.6842	155.684	76	0.834453	0.873563	0.575758	1	32.692	13.8411	7.62754	-31.8723	220.987	185.132	0.390244	2	601	640	0	0	0	0	0	0
OEC-07-G3	604	0.551724	164.759	6.51724	0.655172	1.7931	0.862069	0.586207	0.655172	0.344828	0.862069	2.48276	6.27586	0.137931	1.27586	2.7931	1.06897	1.7931	0.103448	1.03448	8.17241	2	1.68966	1.48276	1.7931	67.7586	51.3448	88.3448	29	0.857967	0.90625	0.725	1	18.525	8.78079	4.51074	3.07889	427.586	185.207	0.52381	2	589	607	0	0	0	0	0	0
OEC-07-G3	605	0.744681	121.362	6.95745	0.765957	2.08511	0.489362	0.297872	0.489362	0.212766	0.765957	3.70213	3.91489	0.212766	0.787234	2.17021	1.02128	1.57447	0.468085	4.51064	5.82979	1.65957	2.08511	2.14894	5.21277	132.66	81.4043	144.553	47	0.711794	0.921569	0.5875	1	24.265	9.60885	6.74914	-77.9557	478.787	184.404	0.7	3	583	585	617	0	0	0	0	0
OEC-07-G3	606	0.714286	18.619	2.09524	0.0952381	0.52381	0.428571	0.142857	0.52381	0.428571	1.19048	3.14286	1.42857	0	0.285714	1.90476	0.52381	1	0.571429	2	4.66667	1.66667	1.66667	1.47619	1.90476	169.524	49.2857	92.4286	21	0.573374	1	0.7	1	13.497	5.88162	4.81878	79.3369	823.81	184.571	0.166667	1	577	0	0	0	0	0	0	0
OEC-07-G3	607	1.55556	7.95062	5.55556	0.358025	0.617284	0.37037	0.271605	0.62963	0.222222	0.617284	1.35802	1.76543	0.123457	0.703704	1.79012	1.11111	2.1358	0.555556	1.20988	4.81481	1.30864	1.54321	0.703704	1.02469	213.506	123.086	219.926	81	0.831014	0.910112	0.642857	1	33.891	14.3073	7.95845	-66.9688	417.21	183.667	0.195122	2	562	604	0	0	0	0	0	0
OEC-07-G3	608	0.626506	65.9036	5.60241	0.542169	2.83133	0.337349	0.253012	0.60241	0.240964	0.662651	8.89157	1.77108	0.156627	0.698795	1.60241	0.445783	5.14458	0.554217	9.37349	5.43373	1.36145	1.77108	1.24096	3.93976	254.422	81.1687	140.578	83	0.618886	0.943182	0.691667	1	30.823	11.793	9.26321	-13.9384	733.446	184.578	0.333333	3	609	650	661	0	0	0	0	0
OEC-07-G3	609	0.914634	50.1829	2.65854	0.414634	0.536585	0.487805	0.329268	0.378049	0.195122	0.634146	2.10976	2.84146	0.195122	0.719512	1.71951	0.768293	2.96341	0.365854	1.54878	7.71951	1.63415	2.35366	1.54878	5.7439	298.159	84.4146	146.622	82	0.466316	0.931818	0.745455	1	30.889	11.0126	9.74194	-47.7961	720.72	184.402	0.72973	5	566	608	620	649	650	0	0	0
OEC-07-G3	610	0.97	131.92	4.67	0.7	1.22	0.56	0.41	0.48	0.45	0.86	2.8	4.62	0.2	0.94	2.64	2.44	1.37	0.6	0.9	20.34	1.67	1.91	3.05	2.99	238.97	87.73	159.98	100	0.881405	0.917431	0.555556	1	37.853	16.9807	8.02105	-38.4341	94.54	187.82	0.4	2	590	659	0	0	0	0	0	0
OEC-07-G3	611	1.05405	74.6937	2.98198	0.468468	0.648649	0.333333	0.0900901	0.441441	0.144144	0.540541	1.7027	1.6036	0.0630631	0.468468	1.36937	0.459459	0.936937	0.243243	1.5045	3.25225	0.90991	1.53153	1.23423	4.74775	239.054	61.4775	110	111	0.843478	0.880952	0.544118	1	40.764	16.8036	9.02628	66.2719	761.198	185.018	0.566038	4	559	573	628	634	0	0	0	0
OEC-07-G3	612	1.67308	16.6538	2.78846	0.423077	0.942308	0.711538	0.307692	0.307692	0.25	0.826923	1.94231	2.21154	0.230769	0.615385	1.92308	1.78846	1.71154	0.75	1.5	5.71154	1.36538	1.67308	1.40385	1.57692	562.923	170.808	302.904	52	0.418018	0.928571	0.641975	1	24.637	8.83141	8.02279	84.1889	835.115	185.577	0.354839	1	624	0	0	0	0	0	0	0
OEC-07-G3	613	0.189655	21.3966	3.2931	0.431034	0.517241	0.293103	0.224138	0.241379	0.155172	0.413793	2.5	1.60345	0.0344828	0.327586	1.39655	0.344828	0.896552	0.431034	15.5345	2.86207	0.793103	1.13793	0.896552	1.96552	101.483	49.5172	87.7759	58	0.460973	0.935484	0.716049	1	25.191	9.25939	8.21692	59.5338	192.862	187.017	0.354839	2	582	654	0	0	0	0	0	0
OEC-07-G3	614	1.51471	29.9118	2.60294	0.205882	0.897059	0.720588	0.338235	0.632353	0.573529	0.705882	1.73529	2.11765	0.161765	1.04412	1.70588	0.838235	1.47059	0.367647	1.05882	8.75	1.61765	2.13235	1.01471	1.57353	234.441	98.4118	174.5	68	0.82494	0.957746	0.618182	1	29.508	12.5806	7.11083	54.8441	294.5	185.662	0.694444	4	591	600	626	651	0	0	0	0
OEC-07-G3	615	0.791667	54.3611	2.11111	0.416667	0.597222	0.5	0.180556	0.583333	0.125	0.833333	2.56944	2.30556	0.138889	0.583333	2.44444	0.972222	1.15278	0.944444	18.8472	4.98611	1.5	2	1.75	4.41667	173.597	90.3889	160.861	72	0.500638	0.96	0.8	1	27.432	10.3699	8.97677	-0.925286	53.4583	186.819	0.0588235	1	564	0	0	0	0	0	0	0
OEC-07-G3	616	2.03226	42.1774	1.85484	0.387097	0.419355	0.548387	0.387097	0.516129	0.209677	0.83871	1.37097	1.98387	0.145161	0.822581	1.90323	0.483871	1.29032	0.370968	0.758065	5.1129	1.17742	1.09677	1.08065	0.677419	228.258	94.4032	171.968	62	0.718552	0.953846	0.775	1	26.762	10.8218	7.52625	-22.6562	325.258	186.419	0.75	6	575	579	594	619	645	648	0	0
OEC-07-G3	617	0.793651	128.397	5.06349	0.809524	3.87302	0.507937	0.396825	0.52381	0.269841	0.746032	2.87302	6.87302	0.238095	0.714286	2.80952	0.714286	1.12698	0.253968	1.95238	6.39683	1.49206	2.06349	1.69841	5.28571	141.587	77.3968	138.54	63	0.740516	0.954545	0.7875	1	27.589	11.1914	7.52109	33.1649	486.984	188.159	0.5	2	585	605	0	0	0	0	0	0
OEC-07-G3	618	1.25581	5.2093	1.44186	0.44186	0.976744	0.534884	0.186047	0.372093	0.116279	0.209302	1.25581	1.23256	0.0232558	0.534884	1.4186	0.581395	1.18605	0.348837	0.837209	4.83721	1.09302	1.27907	0.581395	0.534884	300.698	130.605	221.674	43	0.770884	0.895833	0.614286	1	23.785	9.9324	6.32669	-24.493	278.581	187.302	0.666667	3	600	643	651	0	0	0	0	0
OEC-07-G3	619	0.876289	94.9278	3.41237	0.742268	0.969072	0.546392	0.360825	0.43299	0.185567	0.690722	2.04124	2.39175	0.113402	0.773196	1.5567	0.824742	1.61856	0.71134	25.0412	6	1.41237	1.76289	1.48454	2.37113	149.268	82.5258	148.175	97	0.669519	0.932692	0.646667	1	35.595	13.3388	9.90796	-87.5268	337.021	188.577	0.511111	4	568	579	616	645	0	0	0	0
OEC-07-G3	620	0.58	127	4.5	0.9	0.72	0.42	0.26	0.3	0.2	0.68	3.38	1.96	0.14	0.64	2.36	1.2	1.52	0.24	2.34	5.32	1.34	2.16	1.7	4.88	214.84	107.12	190.84	50	0.616035	0.925926	0.694444	1	23.322	9.14457	7.20335	-72.3312	711.24	186.86	0.37931	2	609	649	0	0	0	0	0	0
OEC-07-G3	621	1.41667	37.2244	3.79487	0.519231	0.794872	0.467949	0.435897	0.538462	0.108974	0.762821	1.87821	2.67308	0.153846	0.641026	1.8141	0.75641	1.62179	0.467949	2.01923	4.36538	1.53846	1.88462	1.33974	2.73077	422.679	157.846	281.391	156	0.759132	0.834225	0.611765	1	50.754	18.6751	12.1563	-45.8274	802.654	189.359	0.460317	3	587	598	675	0	0	0	0	0
OEC-07-G3	622	1.11864	5.08475	1.0678	0.288136	0.508475	0.457627	0.152542	0.474576	0.169492	0.915254	1.42373	4.22034	0.0338983	0.627119	1.25424	0.830508	1.0339	0.389831	0.491525	13.9831	1.27119	1	0.762712	0.966102	278.847	117.78	212.034	59	0.250461	0.983333	0.728395	1	24.364	8.90732	8.62342	-37.507	143.051	187.712	0.03125	1	578	0	0	0	0	0	0	0
OEC-07-G3	623	0.586667	39.2267	5.65333	0.48	0.786667	0.36	0.28	0.493333	0.266667	0.84	2.29333	1.34667	0.133333	0.746667	1.96	0.786667	1.64	0.893333	21.08	6.32	1.69333	2.09333	1.66667	3.82667	193.4	104.747	186.093	75	0.440166	0.974026	0.681818	1	28.309	10.4387	9.37312	7.18475	621.013	188.28	0.289474	1	581	0	0	0	0	0	0	0
OEC-07-G3	624	1.85714	87.0476	3.60317	0.52381	0.698413	0.492063	0.365079	0.444444	0.380952	1	1.49206	2.12698	0.222222	0.507937	1.60317	0.761905	1.1746	0.428571	1.06349	5.87302	1.1746	1.87302	1.28571	3.33333	407.365	87.6825	158.333	63	0.873281	0.940299	0.65625	1	29.202	13.1254	6.39491	65.0243	843	187.381	0.571429	3	612	641	657	0	0	0	0	0
OEC-07-G3	625	0.446809	49.6383	2.7234	0.510638	0.978723	0.191489	0.319149	0.510638	0.297872	0.574468	2.14894	0.765957	0.12766	0.787234	1.17021	0.702128	1.02128	0.319149	4.55319	4.46809	0.87234	1.17021	0.957447	2.29787	137.383	52.3191	90.5106	47	0.843636	0.959184	0.671429	1	23.14	10.6875	5.73832	-27.5801	127.766	188	0.206897	1	597	0	0	0	0	0	0	0
OEC-07-G3	626	0.927273	133.564	5.74545	0.618182	1	0.618182	0.4	0.636364	0.309091	0.6	2.49091	3.09091	0.0909091	0.709091	2.49091	0.454545	1.29091	0.472727	4.38182	5.43636	1.23636	2.05455	1.74545	4.16364	149.182	93.3273	172.127	55	0.609984	0.932203	0.611111	1	26.043	9.71795	7.70064	-40.9764	303.127	189.6	0.53125	3	591	614	648	0	0	0	0	0
OEC-07-G3	627	0.739496	8.4958	1.22689	0.369748	1.23529	0.638655	0.218487	0.705882	0.235294	0.689076	2.13445	0.94958	0.151261	0.722689	1.84874	1.36975	1.46218	0.352941	5.83193	9.42017	1.42017	1.69748	1.02521	2.31933	152.353	64.8739	114.891	119	0.844894	0.88806	0.538462	1	44.378	17.9589	9.6068	18.5277	444.244	188.445	0.327273	2	647	655	0	0	0	0	0	0
OEC-07-G3	628	0.831169	48.8182	3.68831	0.480519	1.49351	0.649351	0.285714	0.480519	0.324675	0.831169	2.92208	1.66234	0.0779221	0.753247	1.75325	0.61039	1.07792	0.636364	21.9481	4.62338	1.48052	2.11688	1.24675	17.5714	252.351	69.987	124.117	77	0.716007	0.895349	0.636364	1	31.278	12.1147	8.45719	40.179	769.104	190.312	0.394737	2	573	611	0	0	0	0	0	0
OEC-07-G3	629	1.06098	166.634	14.6098	0.865854	0.865854	0.719512	0.439024	0.646341	0.158537	0.658537	1.79268	2.7439	0.195122	0.841463	2	1.28049	2.86585	0.634146	5.18293	4.78049	1.58537	2.76829	2.04878	39.8902	387.707	82.4756	144.927	82	0.550138	0.987952	0.828283	1	29.384	11.2632	9.40557	74.703	932.146	189.256	0.25	2	588	668	0	0	0	0	0	0
OEC-07-G3	630	0.446154	26.8	1.46154	0.2	0.292308	0.307692	0.246154	0.153846	0.153846	0.507692	1.2	1.16923	0.0615385	0.415385	1.13846	0.307692	0.846154	0.461538	6.67692	3.06154	0.738462	1.58462	1.66154	2.92308	138.2	74.2615	133.338	65	0.523958	0.970149	0.8125	1	26.39	9.93869	8.46522	-88.4309	405.585	189.815	0	0	0	0	0	0	0	0	0	0
OEC-07-G3	631	1.05319	166.564	5.93617	0.755319	2.03191	0.755319	0.265957	0.659574	0.138298	0.989362	2.98936	3.38298	0.244681	0.691489	1.87234	1.15957	1.92553	0.351064	1.11702	4.12766	1.57447	1.38298	1.38298	2.95745	208.681	48.766	84.4043	94	0.915876	0.652778	0.329825	3	28.739	21.7043	8.71343	-37.8366	900.383	191.787	0	0	0	0	0	0	0	0	0	0
OEC-07-G3	632	1.45122	7.5	1.08537	0.256098	0.365854	0.512195	0.378049	0.426829	0.280488	1.07317	1.23171	0.573171	0.0609756	0.609756	1.64634	1.30488	1.17073	0.365854	1.32927	9.09756	1.30488	1.41463	0.865854	0.829268	194.463	101.537	177.549	82	0.613447	0.931818	0.745455	1	32.204	11.9092	9.40513	-23.209	607.927	190.012	0	0	0	0	0	0	0	0	0	0
OEC-07-G3	633	0.737705	60.4426	3.90164	0.385246	0.778689	0.352459	0.180328	0.418033	0.106557	0.647541	1.05738	1.45902	0.057377	0.614754	1.40984	0.483607	0.991803	0.336066	9.5	3.70492	0.991803	1.40984	0.852459	3.94262	205.393	64.0656	115.008	122	0.542269	0.938462	0.782051	1	38.638	13.8425	11.6306	52.5537	681.557	190.27	0.288889	1	586	0	0	0	0	0	0	0
OEC-07-G3	634	0.671642	54.9104	3.59701	0.41791	0.641791	0.492537	0.268657	0.447761	0.19403	0.850746	1.74627	1.46269	0.134328	0.447761	1.50746	0.656716	1.35821	0.38806	3.67164	4.44776	1.55224	1.52239	1.13433	3.41791	211.433	63.2836	111.612	67	0.604864	0.985294	0.761364	1	26.87	10.4309	8.30643	13.7414	749.925	190.507	0.606061	3	611	661	665	0	0	0	0	0
OEC-07-G3	635	0.932203	3.64407	1.66102	0.457627	0.559322	0.542373	0.288136	0.457627	0.169492	0.576271	1.71186	2.0339	0.0677966	0.779661	1.61017	0.762712	1.10169	0.372881	8.94915	5.61017	1.50847	1.50847	0.881356	1.74576	194.881	77.0847	137.712	59	0.675367	0.880597	0.59596	1	27.085	10.3648	7.64383	29.0674	205.915	192.254	0.588235	3	601	640	654	0	0	0	0	0
OEC-07-G3	636	1.15789	101.118	4.35526	0.657895	0.802632	0.684211	0.460526	0.447368	0.157895	0.960526	4.72368	2.21053	0.223684	0.802632	2.11842	0.723684	3.51316	0.789474	6.32895	6.31579	1.89474	2.28947	1.97368	9.72368	301.697	123.618	224.289	76	0.526108	0.987013	0.767677	1	28.648	10.7636	9.15353	81.8941	782.132	190.526	0	0	0	0	0	0	0	0	0	0
OEC-07-G3	637	0.788889	41.7333	4.22222	0.522222	1.81111	0.611111	0.188889	0.633333	0.188889	0.355556	2.46667	1.38889	0.166667	0.633333	1.32222	0.655556	1.03333	0.511111	18.8111	5.8	1.4	1.8	1.3	4.84444	239.689	73.2333	127.978	90	0.654838	0.967742	0.75	1	31.741	12.4432	9.40417	-20.2957	20.1667	191.7	0.125	1	642	0	0	0	0	0	0	0
OEC-07-G3	638	1.7037	39.0926	2.43519	0.314815	1.25926	0.527778	0.361111	0.537037	0.212963	0.62037	2.21296	2.15741	0.166667	0.712963	2.09259	0.453704	1.32407	0.240741	2.12963	5.17593	1.48148	1.81481	1.43519	5.83333	159.926	75.8519	133.861	108	0.75175	0.93913	0.692308	1	36.794	14.7572	9.73163	47.2989	463.157	193.472	0.456522	3	593	647	670	0	0	0	0	0
OEC-07-G3	639	1.12963	284.296	8.12963	1.42593	3.01852	0.981481	0.462963	0.611111	0.296296	1.48148	3.16667	5.24074	0.0555556	0.925926	2.57407	0.981481	2.42593	0.537037	1.42593	7.7963	1.66667	2.5	2.14815	8.72222	149.722	68.5556	122.093	54	0.773616	0.915254	0.675	1	25.836	10.6043	6.71946	-66.1634	573.981	191.963	0.466667	2	644	676	0	0	0	0	0	0
OEC-07-G3	640	1.20635	2.38095	1.53968	0.349206	0.492063	0.365079	0.269841	0.412698	0.126984	1.09524	1.42857	2.30159	0.0952381	0.650794	1.30159	1.11111	1.66667	0.634921	1.1746	5.38095	1.11111	1.38095	0.873016	0.730159	262	130.365	228.873	63	0.604477	0.926471	0.63	1	27.267	10.2122	8.13526	49.5837	216.27	193.651	0.647059	4	601	603	635	660	0	0	0	0
OEC-07-G3	641	45.6667	48.5833	1.96667	0.216667	0.866667	0.383333	0.366667	0.383333	0.183333	0.7	1.51667	1.33333	0.0666667	0.516667	1.7	1.35	1.11667	0.45	4.88333	4.16667	0.65	2.1	1.38333	3.85	300.9	108.65	189.333	60	0.709446	0.967742	0.681818	1	26.043	10.5627	7.44417	-81.3246	850.2	194.3	0.363636	2	624	657	0	0	0	0	0	0
OEC-07-G3	642	0.676923	32.3385	2.63077	0.446154	0.661538	0.476923	0.292308	0.446154	0.153846	0.815385	2.47692	1.32308	0.2	0.553846	1.81538	0.923077	1.10769	0.569231	8.86154	5.44615	1.30769	1.83077	1.2	7.21538	125.8	51.1538	86.9846	65	0.35908	0.970149	0.722222	1	26.043	9.52338	8.88823	1.02072	32.7231	194.231	0.147059	1	637	0	0	0	0	0	0	0
OEC-07-G3	643	0.763441	2.7957	1.37634	0.354839	0.634409	0.387097	0.225806	0.365591	0.215054	0.430108	1.45161	0.698925	0.182796	0.602151	1.19355	0.591398	0.892473	0.462366	3.29032	4.67742	1.10753	1.5914	0.83871	1.86022	230.559	91.2581	163.828	93	0.551989	0.920792	0.715385	1	33.891	12.2381	10.2048	86.1701	275.054	195.935	0.452381	2	618	651	0	0	0	0	0	0
OEC-07-G3	644	0.787234	110.532	5.91489	0.489362	0.851064	0.638298	0.361702	0.531915	0.234043	0.680851	2.19149	2.40426	0.191489	0.744681	1.93617	0.723404	1.51064	0.446809	13.8085	6.57447	1.31915	1.89362	1.6383	3.55319	146.723	87.1277	153.83	47	0.847227	0.886792	0.522222	1	25.679	11.1935	5.94633	-55.9418	566.936	194.191	0.5625	3	639	666	676	0	0	0	0	0
OEC-07-G3	645	0.868852	207.377	6.65574	0.852459	0.786885	0.42623	0.229508	0.557377	0.180328	0.967213	2.77049	3.18033	0.213115	0.606557	1.59016	0.393443	1.78689	0.508197	1.32787	6.34426	1.32787	1.91803	1.34426	2.16393	109.787	73.4918	133.23	61	0.524991	0.897059	0.677778	1	26.969	9.73714	8.28736	-22.8133	329.902	195.934	0.575758	3	616	619	648	0	0	0	0	0
OEC-07-G3	646	5.36095	49.7041	2.39053	0.420118	1.30178	0.414201	0.313609	0.633136	0.254438	0.721893	2.95858	1.64497	0.130178	0.781065	2.01183	0.591716	0.95858	0.473373	5.85799	4.89349	1.08284	1.67456	1.2071	4.7929	154.716	54.6391	97.1302	169	0.722185	0.820388	0.536508	1	54.517	19.2742	13.3319	3.69905	364.148	193.55	0.205882	1	673	0	0	0	0	0	0	0
OEC-07-G3	647	0.368421	2.2807	0.859649	0.298246	0.421053	0.368421	0.421053	0.54386	0.157895	0.385965	1	0.508772	0.140351	0.561404	0.859649	0.824561	0.77193	0.561404	16.193	5.77193	1.15789	1.35088	0.982456	2.12281	151.93	64.9649	117.842	57	0.502017	0.966102	0.7125	1	24.819	9.29484	8.03872	17.2009	451.509	195.825	0.387097	2	627	638	0	0	0	0	0	0
OEC-07-G3	648	0.914474	135.007	4.30921	0.782895	0.927632	0.684211	0.460526	0.447368	0.256579	1.13816	2.73684	2.52632	0.164474	0.828947	1.82895	0.572368	1.59868	0.592105	1.50658	5.59211	1.21053	2.09868	1.39474	3.96711	149.737	79.8421	139.645	152	0.774953	0.938272	0.745098	1	45.213	17.8326	11.2705	-12.5384	316.816	196.053	0.436364	4	594	616	626	645	0	0	0	0
OEC-07-G3	649	1.82927	15.9512	1.73171	0.780488	0.634146	0.390244	0.329268	0.463415	0.329268	0.512195	1.95122	1.31707	0.134146	0.792683	1.59756	0.646341	1.32927	0.243902	1.29268	10.7195	1.19512	1.14634	0.963415	0.890244	439.902	161.817	291.5	82	0.6592	0.921348	0.630769	1	33.246	12.2863	9.23891	-81.2298	718.659	195.988	0.780488	5	609	620	650	667	672	0	0	0
OEC-07-G3	650	0.93617	27.4574	2.04255	0.43617	0.319149	0.351064	0.159574	0.446809	0.170213	0.457447	1.39362	1.51064	0.0957447	0.595745	1.07447	0.457447	1.05319	0.37234	0.851064	4.26596	0.829787	0.957447	0.638298	0.829787	311.426	99.2766	177.085	94	0.751762	0.895238	0.602564	1	36.885	14.1233	9.31339	-42.3497	731.511	194.777	0.8	6	608	609	649	661	672	693	0	0
OEC-07-G3	651	4.87037	5.69444	1.4537	6.37037	0.87963	0.407407	0.351852	0.555556	0.25	1.52778	1.84259	2.56481	0.148148	0.685185	2.13889	0.657407	2.18519	0.657407	0.851852	5.81481	1.37037	1.13889	1.14815	1.25926	260.815	102.491	177.463	108	0.691811	0.907563	0.701299	1	37.464	14.1695	10.2315	87.4274	285.861	198.194	0.319149	4	600	614	618	643	0	0	0	0
OEC-07-G3	652	0.642105	5.96842	1.54737	0.126316	0.610526	0.294737	0.231579	0.189474	0.126316	0.652632	1.01053	1.2	0.0947368	0.442105	1.4	0.421053	0.926316	0.494737	13.2632	3.36842	1.03158	0.873684	0.642105	1.76842	116.811	62.4526	110.021	95	0.727264	0.791667	0.487179	1	41.227	14.9831	10.2837	22.3681	504.768	196.632	0	0	0	0	0	0	0	0	0	0
OEC-07-G3	653	1.2663	147.739	5.39674	0.961957	1.20652	0.5	0.380435	0.527174	0.190217	1.00543	2.1087	2.97283	0.130435	0.706522	2.1413	0.717391	2.18478	0.701087	15.962	5.29348	1.53804	2.5	1.84783	4.78261	333.609	115.543	209.554	184	0.829226	0.924623	0.730159	1	50.109	20.7462	11.5953	89.9224	883.37	194.641	0.125	1	681	0	0	0	0	0	0	0
OEC-07-G3	654	3.32941	14.0588	1.4	0.247059	0.611765	0.447059	0.388235	0.576471	0.282353	0.482353	1.77647	2.34118	0.105882	0.635294	1.84706	1.21176	1.22353	0.458824	5.41176	17.1176	1.30588	1.45882	1.09412	1.64706	268.341	115.729	201.788	85	0.712415	0.955056	0.702479	1	31.187	12.5091	8.77834	45	194.906	197.506	0.564103	4	613	635	663	688	0	0	0	0
OEC-07-G3	655	6.98095	83.8095	4.0381	0.52381	1.53333	0.428571	0.438095	0.371429	0.12381	0.895238	1.80952	3.01905	0.0380952	0.495238	1.9619	0.647619	1.14286	0.485714	14.3048	4.15238	1.13333	4.33333	1.55238	7.64762	144.381	72.1429	126.495	105	0.536391	0.972222	0.625	1	35.24	12.7623	10.771	14.3127	435.333	197.876	0.434783	2	627	690	0	0	0	0	0	0
OEC-07-G3	656	0.560606	38.3788	2.10606	0.181818	0.560606	0.348485	0.227273	0.287879	0.121212	0.439394	1.69697	1.18182	0.136364	0.575758	1.16667	0.590909	0.863636	0.651515	11.7121	3.10606	0.833333	1.62121	0.984848	7.09091	146.47	80.1364	145.348	66	0.776482	0.970588	0.733333	1	27.705	11.7159	7.38264	55.214	552.47	197.773	0.235294	1	692	0	0	0	0	0	0	0
OEC-07-G3	657	4.81522	26.4565	2.04348	0.315217	0.923913	0.5	0.152174	0.532609	0.119565	0.891304	2.18478	1.6087	0.076087	0.630435	1.90217	1.15217	1.3913	0.456522	1.1087	4.61957	1.3587	1.88043	2.01087	2.65217	323.772	102.13	181.761	92	0.60602	0.910891	0.589744	1	35.132	12.6454	10.0588	85.47	840.674	199.38	0.577778	3	624	641	679	0	0	0	0	0
OEC-07-G3	658	1.58824	122.988	3.91765	0.752941	1.58824	0.694118	0.305882	0.505882	0.0705882	0.823529	1.92941	4.24706	0.0823529	0.670588	1.76471	0.729412	2.02353	0.552941	2.38824	4.78824	1.72941	2.32941	1.29412	5.45882	250.553	82.9882	144.4	85	0.792467	0.988372	0.817308	1	31.534	13.4698	8.2154	82.0637	866.847	198.094	0	0	0	0	0	0	0	0	0	0
OEC-07-G3	659	0.893939	10.7121	2.77273	0.287879	0.378788	0.393939	0.409091	0.378788	0.19697	0.590909	3.59091	1.77273	0.106061	0.606061	1.72727	1.92424	1.66667	0.454545	0.757576	10.2121	1.33333	1.57576	1.43939	2.37879	195.318	122.803	216.136	66	0.6192	0.929577	0.66	1	28.375	10.6141	8.33453	35.905	98.303	198.682	0.294118	1	610	0	0	0	0	0	0	0
OEC-07-G3	660	2.55556	4.11111	1.25926	0.148148	0.259259	0.277778	0.240741	0.37037	0.148148	0.5	1.53704	1.40741	0.166667	0.407407	1.27778	0.537037	1	0.62963	4.07407	4.05556	1.2963	1.09259	0.666667	0.87037	201.5	91.7222	167.537	54	0.759661	0.915254	0.6	1	25.489	10.5433	6.85651	49.3613	223.333	198.611	0.21875	1	640	0	0	0	0	0	0	0
OEC-07-G3	661	0.807692	70.9103	5.42308	0.576923	1.12821	0.653846	0.358974	0.602564	0.320513	0.820513	3.24359	2.14103	0.128205	0.846154	2.61538	0.935897	2.01282	0.833333	7.97436	6.24359	1.64103	2.05128	1.29487	4.17949	221.551	81.2179	145.795	78	0.813408	0.886364	0.619048	1	33.701	13.8564	8.06016	-89.796	741.295	196.513	0.875	6	608	634	650	665	682	693	0	0
OEC-07-G3	662	0.594595	118.541	7.01351	0.581081	0.527027	0.540541	0.337838	0.513514	0.0405405	0.405405	1.48649	2.35135	0.162162	0.662162	1.39189	1.55405	0.810811	0.243243	0.972973	3.54054	0.918919	1.41892	1.18919	2.94595	127.135	70.8514	121.243	74	0.431365	0.961039	0.74	1	28.011	10.3228	9.31296	77.6673	414.635	199.514	0	0	0	0	0	0	0	0	0	0
OEC-07-G3	663	0.655172	7.55172	2.93103	0.172414	0.62069	0.448276	0.448276	0.689655	0.241379	0.896552	2.44828	1.51724	0.482759	0.793103	8.93103	1.10345	2.72414	0.413793	1.44828	7.24138	1.68966	2.10345	1.75862	3	125.793	63.069	118.034	29	0.639711	0.935484	0.690476	1	17.69	7.16134	5.50431	22.7938	184.621	199.31	0.6	2	654	688	0	0	0	0	0	0
OEC-07-G3	664	0.588235	3.52941	2.35294	0.294118	0.529412	0.117647	0.176471	0.411765	0	0.176471	1.52941	0.352941	0.294118	0.352941	1.23529	0.529412	1	0.352941	6.35294	3.29412	0.764706	2	0.470588	4.47059	73.7059	44.4118	77.9412	17	0.691956	1	0.85	1	11.975	5.60812	4.04872	30.9638	535.118	200.529	0	0	0	0	0	0	0	0	0	0
OEC-07-G3	665	0.802817	85.5352	5.15493	0.577465	1.70423	0.464789	0.43662	0.690141	0.295775	0.647887	2.01408	1.77465	0.112676	0.887324	1.28169	0.577465	1.21127	0.521127	8.01408	5.91549	1.35211	2.30986	1.26761	27.8592	228.817	51.3803	89.8028	71	0.683341	0.898734	0.717172	1	31.079	11.5335	8.4206	-58.5745	752.535	200.746	0.621622	3	634	661	682	0	0	0	0	0
OEC-07-G3	666	0.754098	124.443	4.01639	0.57377	0.672131	0.606557	0.459016	0.442623	0.196721	0.983607	2.90164	3.59016	0.0819672	1.11475	2.93443	3.63934	2.65574	0.57377	5.7541	19	1.68852	1.65574	1.39344	2.5082	112.033	48.2459	86.2787	61	0.774176	0.968254	0.677778	1	26.961	11.2854	7.14332	-41.0532	563.869	202.016	0.30303	2	644	692	0	0	0	0	0	0
OEC-07-G3	667	1.62903	9.91935	0.887097	0.516129	0.548387	0.370968	0.225806	0.370968	0.16129	0.467742	1.43548	0.645161	0.145161	0.403226	0.887097	0.387097	1.33871	0.467742	0.725806	9.53226	0.822581	0.774194	0.564516	0.774194	224.79	88.8065	161.242	62	0.881134	0.861111	0.632653	1	31.468	13.4876	6.37783	81.3488	710.774	201.758	0.368421	2	649	707	0	0	0	0	0	0
OEC-07-G3	668	1.66667	19.963	2.14815	0.345679	0.54321	0.395062	0.185185	0.308642	0.111111	0.432099	1.24691	0.728395	0.037037	0.37037	1.34568	0.530864	1.22222	0.234568	1.11111	2.60494	0.851852	1.03704	1	1.28395	332.198	78.6173	140.395	81	0.86966	0.952941	0.723214	1	32.659	14.728	7.27046	78.7933	940.148	198.444	0.05	1	629	0	0	0	0	0	0	0
OEC-07-G3	669	13.6136	53.2045	1.86364	0.568182	0.454545	0.454545	0.113636	0.409091	0.227273	0.795455	1.70455	1.40909	0.136364	0.409091	1.22727	1.11364	1.61364	0.795455	1.11364	3.04545	1.29545	1.31818	1.54545	3.56818	221.273	40.4545	69.7955	44	0.775624	0.977778	0.698413	1	21.635	9.55759	6.0327	-58.0243	964.068	201.705	0	0	0	0	0	0	0	0	0	0
OEC-07-G3	670	3.21111	28.3889	1.65556	0.233333	0.933333	0.311111	0.177778	0.288889	0.155556	0.611111	2.1	1.31111	0.0666667	0.5	1.47778	1.02222	0.911111	0.5	13.0222	3.64444	1	1.46667	1.5	2.86667	154.444	81.2333	147.133	90	0.612327	0.967742	0.75	1	31.278	12.1574	9.61171	18.5152	469.522	201.933	0.225	1	638	0	0	0	0	0	0	0
OEC-07-G3	671	0.559322	67.0169	3.27119	0.40678	0.59322	0.322034	0.288136	0.254237	0.152542	0.644068	2.01695	1.74576	0.152542	0.728814	1.33898	0.745763	1.13559	0.983051	22.4407	13.6102	1.0339	1.54237	1.01695	5.76271	128.915	53.5593	92.4915	59	0.59699	0.907692	0.655556	1	25.952	9.80736	7.86794	66.7937	667.983	202.22	0	0	0	0	0	0	0	0	0	0
OEC-07-G3	672	1.43077	15.4923	1.95385	0.369231	0.492308	0.476923	0.184615	0.384615	0.261538	2.43077	1.53846	4.23077	0.0307692	0.615385	2.4	0.538462	2.13846	0.692308	1.09231	6.30769	1.26154	1.35385	0.707692	1.4	364.708	74.9846	134.231	65	0.668056	0.878378	0.492424	1	30.84	10.9986	8.18415	-36.5464	727.108	203.154	0.552632	3	649	650	693	0	0	0	0	0
OEC-07-G3	673	0.735537	111.397	5.04132	0.644628	2	0.561983	0.347107	0.520661	0.198347	0.669421	2.17355	3.43802	0.0661157	0.454545	1.91736	0.46281	1.1405	0.702479	31.4215	4.09091	1.4876	1.79339	1.00826	11	145.025	89.7438	156.769	121	0.695492	0.968	0.720238	1	37.737	14.8116	10.6427	-53.7191	354.579	202.545	0.333333	2	646	691	0	0	0	0	0	0
OEC-07-G3	674	45.1642	43.4328	3.74627	0.298507	2.0597	0.462687	0.41791	1.01493	0.432836	1.91045	3.23881	4.16418	0.223881	1	2.74627	3.1791	2.02985	0.731343	4.40299	11.7761	1.97015	2.47761	2.38806	5.01493	198.299	101.881	181.761	67	0.513331	0.957143	0.744444	1	26.597	10.1115	8.67761	36.4921	596.537	202.776	0.235294	1	684	0	0	0	0	0	0	0
OEC-07-G3	675	0.836735	134.469	6.55102	0.77551	0.918367	0.571429	0.295918	0.44898	0.234694	1.05102	3.43878	3.47959	0.142857	0.744898	2.05102	1.33673	1.36735	0.55102	5.15306	5.38776	1.42857	1.77551	1.40816	4.92857	224.633	68.6939	116.714	98	0.39245	0.960784	0.680556	1	33.453	11.7862	10.8407	-28.7694	806.541	202.429	0.227273	1	621	0	0	0	0	0	0	0
OEC-07-G3	676	1	83.1731	4.18269	1.25962	1.23077	0.461538	0.365385	0.423077	0.173077	0.855769	2.02885	2.25962	0.201923	0.951923	2.02885	0.634615	1.71154	0.528846	14.7115	5.57692	1.67308	2.32692	1.34615	3.67308	158.827	98.5	174.75	104	0.476435	0.928571	0.666667	1	35.777	12.5516	11.0355	61.2994	578.317	203.452	0.159091	2	639	644	0	0	0	0	0	0
OEC-07-G3	677	0.664	49.4	3.104	0.352	0.968	0.552	0.248	0.472	0.32	0.728	2.304	1.504	0.152	0.768	2.344	1.128	1.216	1.104	45.288	6.248	1.632	2.072	1.08	29.168	141.856	77.016	138.44	125	0.540479	0.968992	0.739645	1	37.092	13.8439	11.6477	-47.6025	248.928	204.088	0.145833	1	700	0	0	0	0	0	0	0
OEC-07-G3	678	0.5	6.56522	1.04348	0.347826	0.26087	0.5	0.26087	0.217391	0.195652	0.347826	1.36957	0.826087	0.0434783	0.804348	1.5	0.73913	0.847826	0.282609	4.8913	5.65217	0.782609	2.54348	1	2.91304	100.065	63.8478	112.63	46	0.794599	1	0.638889	1	22.396	9.94731	6.03936	40.6667	399.239	205.435	0	0	0	0	0	0	0	0	0	0
OEC-07-G3	679	1.2963	10.0741	2.23457	0.283951	0.37037	0.234568	0.308642	0.246914	0.135802	0.345679	0.654321	0.432099	0	0.407407	1.06173	0.296296	0.641975	0.135802	0.45679	2.82716	0.777778	0.592593	0.617284	0.617284	347.358	109.753	189.84	81	0.568436	0.964286	0.736364	1	29.88	11.3528	9.34027	-19.3383	831.358	204.728	0.236842	1	657	0	0	0	0	0	0	0
OEC-07-G3	680	0.942529	82.2184	4.81609	7.33333	2.45977	0.448276	0.471264	0.54023	0.287356	0.83908	2.4023	1.86207	0.195402	0.781609	2.57471	0.850575	1.97701	0.655172	29.0115	6.75862	2.05747	1.93103	1.43678	5.52874	149.644	72.5862	129.782	87	0.550557	0.935484	0.659091	1	32.411	11.8708	9.90969	68.1657	381.218	204.115	0.214286	1	701	0	0	0	0	0	0	0
OEC-07-G3	681	1.03846	61.3846	6.96154	0.538462	0.692308	0.519231	0.307692	0.557692	0.211538	0.942308	2.05769	1.40385	0.134615	0.788462	1.59615	0.692308	1.78846	0.5	3.78846	4.46154	1.48077	2.05769	1.48077	6.53846	234.788	59.4231	106.346	52	0.774607	0.896552	0.590909	1	25.679	10.5566	6.67642	2.86438	891.885	205.692	0.272727	2	653	699	0	0	0	0	0	0
OEC-07-G3	682	1.10938	46.75	3.15625	0.34375	0.4375	0.90625	0.3125	0.5625	0.125	0.546875	2.04688	1.64062	0.140625	1.20312	1.84375	0.640625	1.78125	0.53125	8.78125	7.4375	1.03125	1.82812	1.04688	15.9688	289.406	105.5	181.734	64	0.831646	0.831169	0.547009	1	33.337	13.2683	7.36796	-31.2563	747.859	207.781	0.65	3	661	665	693	0	0	0	0	0
OEC-07-G3	683	0.91453	124.179	6.94017	0.91453	1.84615	0.615385	0.452991	0.581197	0.239316	0.820513	2.59829	3.06838	0.188034	0.940171	2.47009	0.74359	1.47009	0.512821	3.46154	7.42735	1.46154	1.66667	1.11111	16.8974	140.667	49.9829	87.6496	117	0.657809	0.854015	0.609375	1	43.369	14.9247	11.2411	14.9944	167.393	206.068	0.150943	1	687	0	0	0	0	0	0	0
OEC-07-G3	684	19.2321	171.714	8.98214	1.19643	1.82143	1.19643	0.428571	0.964286	0.339286	1.625	3.625	4.55357	0.267857	1.625	2.91071	2.55357	2.23214	0.678571	10	19.3571	2.14286	2.19643	2.14286	7.85714	100.125	58.1786	109.768	56	0.62601	0.903226	0.636364	1	25.952	9.7909	7.63509	80.6201	604.643	207.393	0.242424	1	674	0	0	0	0	0	0	0
OEC-07-G3	685	0.461538	80.7615	3.56923	0.892308	0.538462	0.476923	0.276923	0.523077	0.176923	0.753846	2.25385	2.06154	0.138462	0.6	1.75385	0.623077	1.28462	0.853846	27.9154	4.27692	1.30769	1.83077	1.60769	17.2692	147.785	85.7308	152.646	130	0.768206	0.984848	0.722222	1	39.97	16.312	10.443	34.2233	639.938	206.962	0	0	0	0	0	0	0	0	0	0
OEC-07-G3	686	1	10.5397	1.63492	0.206349	0.444444	0.412698	0.206349	0.571429	0.206349	0.698413	2.06349	1.12698	0.190476	0.714286	1.31746	0.650794	1.28571	0.492063	21.0159	4.98413	1.36508	1.85714	1.1746	5.65079	259.984	79.5556	138.46	63	0.420622	0.969231	0.777778	1	25.472	9.49268	8.6121	-38.0205	779.063	207.635	0.40625	2	694	721	0	0	0	0	0	0
OEC-07-G3	687	1	7.65	1.95	0.15	2.4	0.55	0.5	0.75	0.1	0.7	3	3.35	0.05	0.75	2.1	0.35	0.95	0.35	0.95	21.35	0.75	1.25	0.7	1.45	179.55	63.35	105.5	20	0.86445	0.952381	0.555556	1	14.994	7.38852	3.71435	-49.3709	157.2	208.95	0.5	2	683	720	0	0	0	0	0	0
OEC-07-G3	688	0.380952	12.627	1.92063	0.333333	0.452381	0.365079	0.206349	0.325397	0.0793651	0.468254	0.960317	0.984127	0.0873016	0.380952	1.27778	0.373016	1.22222	0.515873	13.9206	4	0.785714	1.13492	0.920635	3.71429	127.659	64.0873	111.881	126	0.718443	0.933333	0.7	1	40.259	15.6668	10.8976	-19.6006	185.706	208.008	0.46	3	654	663	724	0	0	0	0	0
OEC-07-G3	689	10.5102	103.592	3.69388	0.55102	0.469388	0.653061	0.387755	0.387755	0.22449	0.979592	1.73469	2.2449	0.163265	0.755102	1.7551	0.959184	1.65306	0.428571	17.6531	24.6327	1.2449	5.10204	0.959184	3.83673	103.041	57.7143	101.184	49	0.474847	0.942308	0.765625	1	22.652	8.52796	7.50519	-64.5808	231.918	208.367	0.37037	1	700	0	0	0	0	0	0	0
OEC-07-G3	690	0.754237	33.0593	2.20339	0.381356	0.322034	0.381356	0.220339	0.466102	0.127119	0.432203	1.85593	1.16949	0.0932203	0.694915	1.18644	0.923729	0.847458	0.991525	29.3644	4.22881	1.0678	1.36441	0.788136	1.98305	183.136	71.9831	124.915	118	0.35186	0.95935	0.75641	1	36.24	12.7466	11.9315	27.5236	441.653	208.322	0.2	1	655	0	0	0	0	0	0	0
OEC-07-G3	691	0.305556	23.1944	0.944444	0.444444	0.666667	0.722222	0.333333	0.305556	0.305556	0.694444	1.33333	1.52778	0.0833333	0.555556	2.13889	2.88889	0.75	0.388889	3.47222	13.75	1.08333	1.27778	1.08333	1.5	93.0833	39.9722	72.3056	36	0.550274	0.947368	0.642857	1	19.493	7.58398	6.3325	-49.6711	365.306	208.333	0.208333	1	673	0	0	0	0	0	0	0
OEC-07-G3	692	5.78571	77.051	2.92857	0.642857	0.765306	0.561224	0.377551	0.77551	0.295918	0.755102	2.23469	1.68367	0.132653	0.928571	2.22449	0.846939	1.5	0.561224	14.3673	5.40816	1.36735	2.33673	1.2551	4.19388	185.643	122.755	223.888	98	0.529265	0.951456	0.742424	1	33.701	12.3569	10.4843	-26.5811	554.745	208.673	0.5	3	656	666	705	0	0	0	0	0
OEC-07-G3	693	3.25	121.774	8.41667	0.702381	1	0.761905	0.511905	0.77381	0.285714	0.988095	3.03571	2.78571	0.178571	0.97619	3.11905	0.714286	2.94048	0.77381	4.91667	8.10714	1.64286	2.13095	1.95238	4.46429	273.131	109.452	186.226	84	0.688699	0.823529	0.545455	1	38.018	12.9367	9.37969	-16.7647	737.476	209.298	0.522727	4	650	661	672	682	0	0	0	0
OEC-07-G3	694	0.978261	28.5435	2.34783	0.26087	0.434783	0.26087	0.478261	0.543478	0.195652	1.06522	2.06522	5.71739	0.130435	0.608696	1.93478	2.04348	1.30435	0.173913	1.21739	5	1.47826	1.76087	1.13043	2.93478	230.217	69.1739	124.978	46	0.66129	0.958333	0.821429	1	21.709	8.96733	6.72667	-69.6713	769.891	208.587	0.5	2	686	721	0	0	0	0	0	0
OEC-07-G3	695	1.3875	18.65	1.475	0.3375	2.5125	0.4125	0.1375	0.5625	0.1875	0.7875	1.6	1.0625	0.2	0.4875	1.0125	0.4875	1.4375	0.3375	0.8125	3.625	0.8625	1.025	0.75	1.1625	350.35	75.7375	129.9	80	0.626369	0.97561	0.740741	1	29.69	11.5448	8.9995	14.8887	921.638	209.175	0.105263	1	716	0	0	0	0	0	0	0
OEC-07-G3	696	1.28409	14.2386	2.86364	0.522727	0.590909	0.443182	0.25	0.511364	0.204545	0.556818	2.31818	2.71591	0.102273	0.806818	1.78409	0.568182	1.40909	0.363636	0.784091	14.6023	1.28409	1.30682	0.852273	1.125	324.966	122.261	216.375	88	0.553432	0.946237	0.733333	1	31.923	11.7284	9.76855	-5.01571	112.273	210.409	0.205128	1	710	0	0	0	0	0	0	0
OEC-07-G3	697	3.45865	15.7143	2.41353	0.240602	0.368421	0.496241	0.315789	0.473684	0.172932	0.609023	1.97744	1.75188	0.0977444	0.593985	1.52632	0.81203	0.947368	0.308271	1.05263	4.32331	1.03008	1.67669	1.06767	2.74436	147.812	71.8421	126.88	133	0.58475	0.943262	0.730769	1	40.648	14.7802	11.9899	48.1081	526.316	211.015	0.269231	2	704	731	0	0	0	0	0	0
OEC-07-G3	698	2.03571	140.729	20.2857	0.764286	0.942857	0.5	0.364286	0.378571	0.321429	0.842857	2.75714	3.95714	0.221429	0.807143	1.90714	2.07857	1.66429	0.421429	9.75714	5.38571	1.37143	1.69286	1.07143	4.31429	149.307	64.05	114.329	140	0.897999	0.838323	0.566802	1	48.604	21.4938	9.4572	-22.7505	92.3857	212.564	0.0967742	1	722	0	0	0	0	0	0	0
OEC-07-G3	699	1.2381	87.2381	5.28571	0.619048	2.40476	0.595238	0.380952	0.833333	0.142857	1.11905	2.47619	2.85714	0.142857	0.619048	2.42857	0.642857	1.59524	0.452381	2.64286	5.97619	1.59524	1.52381	1.30952	24.0476	167.952	33.2143	59.9524	42	0.593611	0.913043	0.525	1	23.339	8.55028	6.88086	0.302607	884.881	211.929	0.275862	2	681	730	0	0	0	0	0	0
OEC-07-G3	700	0.680556	90.9306	3.58333	0.569444	1.13889	0.861111	0.388889	0.625	0.236111	0.805556	3.13889	3	0.152778	1.13889	2.59722	0.652778	2.16667	0.736111	14.0278	5.69444	1.54167	1.41667	1.11111	1.94444	103.097	60.4028	109.361	72	0.709451	0.9	0.654545	1	30.426	11.9046	8.38981	52.9082	239.417	212.014	0.578947	3	677	689	734	0	0	0	0	0
OEC-07-G3	701	0.974359	93.4872	6.87179	0.666667	0.974359	0.410256	0.358974	0.333333	0.205128	0.512821	1.92308	2.17949	0.102564	0.794872	3.20513	1.30769	1.23077	0.435897	1.53846	4.97436	1.05128	1.79487	0.923077	15.5641	137.538	87.7179	151.231	39	0.45462	0.928571	0.696429	1	21.246	7.82989	6.97397	43.1436	385.487	212.179	0.64	3	680	725	728	0	0	0	0	0
OEC-07-G3	702	0.783784	42.2072	2.78378	1.81982	3.08108	0.504505	0.27027	0.477477	0.144144	0.792793	2.08108	2.67568	0.135135	0.630631	1.88288	0.603604	1.14414	0.531532	1.0991	4	1.02703	1.86486	1.0991	2.40541	204.901	99.5135	180.495	111	0.88435	0.867188	0.652941	1	41.475	18.2952	8.54064	79.0401	687.243	208.703	0.0980392	2	707	718	0	0	0	0	0	0
OEC-07-G3	703	0.653846	19.9231	2	0.307692	1.01923	0.730769	0.25	0.538462	0.25	0.807692	2.59615	1.23077	0.0961538	0.846154	2.09615	0.846154	1.78846	0.865385	23.0769	6.15385	1.78846	2.34615	1.44231	3.53846	247.288	60	106.038	52	0.595732	0.962963	0.722222	1	23.231	9.1755	7.36961	-47.3856	820.423	211.846	0	0	0	0	0	0	0	0	0	0
OEC-07-G3	704	0.721649	14.0619	2.01031	0.247423	0.484536	0.402062	0.298969	0.546392	0.164948	0.381443	1.85567	1.14433	0.164948	0.639175	1.18557	0.536082	1.08247	0.958763	36.6186	5.16495	1.43299	1.29897	1.06186	1.91753	202.371	94.9794	170.753	97	0.557405	0.95098	0.734848	1	33.337	12.2905	10.2041	41.284	512.959	212.732	0.390244	2	697	731	0	0	0	0	0	0
OEC-07-G3	705	3.24138	29.8391	1.74713	0.287356	0.643678	0.333333	0.241379	0.252874	0.149425	0.54023	1.74713	2.17241	0.045977	0.448276	1.72414	0.413793	1.08046	0.448276	19.4138	4.36782	1.12644	1.74713	1.48276	12.1839	152.667	87.7356	154.276	87	0.48721	0.966667	0.725	1	30.914	11.4655	10.0126	22.6262	543.747	212.989	0.2	1	692	0	0	0	0	0	0	0
OEC-07-G3	706	1.06897	12.8103	1.65517	0.396552	0.431034	0.482759	0.206897	0.293103	0.172414	0.482759	1.55172	1.74138	0.189655	0.413793	1.2931	1.03448	0.758621	0.275862	1.51724	4.13793	1	1.13793	1.41379	1.24138	277.379	101.603	179.31	58	0.527769	0.95082	0.725	1	24.637	9.42582	8.00618	87.8175	659.621	213.345	0	0	0	0	0	0	0	0	0	0
OEC-07-G3	707	0.941176	36.6941	2.25882	0.305882	1.23529	0.470588	0.235294	0.494118	0.235294	0.552941	2.82353	1.25882	0.164706	0.670588	1.21176	0.752941	2.25882	0.470588	0.929412	6.4	1.43529	1.63529	1.02353	3.17647	215.388	69.4706	118.847	85	0.857499	0.944444	0.664062	1	34.735	14.8801	7.65557	10.0686	701.424	212.941	0.309524	3	667	702	729	0	0	0	0	0
OEC-07-G3	708	0.791667	43.625	2.70833	0.520833	0.979167	0.479167	0.25	0.479167	0.125	0.979167	3.91667	1.16667	0.145833	0.583333	2	1.02083	2.54167	0.708333	2.66667	5.16667	1.5625	1.75	1.27083	2.66667	256.021	52.0208	92.5833	48	0.503121	0.96	0.666667	1	22.768	8.55538	7.39369	21.8014	906.458	214.417	0.241379	2	730	740	0	0	0	0	0	0
OEC-07-G3	709	1.64706	24.6471	1.76471	0.382353	1.16176	0.558824	0.308824	0.705882	0.279412	0.632353	1.52941	1.07353	0.132353	0.602941	1.44118	0.705882	1.07353	0.352941	5.91176	3.76471	1.27941	1.30882	1	1.22059	538.853	147.926	265.956	68	0.620405	1	0.755556	1	26.498	10.5827	8.29983	-34.7177	950.676	213.853	0	0	0	0	0	0	0	0	0	0
OEC-07-G3	710	0.847458	85.3559	4.61864	0.70339	0.940678	0.508475	0.288136	0.542373	0.220339	0.813559	2.11017	2.24576	0.135593	0.677966	2.04237	1.02542	1.38136	0.779661	22.8051	5.58475	1.58475	2.42373	1.34746	5.88983	141.432	69.3136	119.686	118	0.727206	0.951613	0.715152	1	37.828	14.9426	10.2569	-22.0067	125.941	214.076	0.191489	1	696	0	0	0	0	0	0	0
OEC-07-G3	711	0.538462	40.6538	4.34615	0.346154	0.307692	0.461538	0.307692	0.192308	0.192308	0.423077	0.807692	0.653846	0.0384615	0.5	1.23077	0.423077	0.961538	0.423077	5.57692	3.46154	0.615385	1.19231	1.03846	1.76923	107.846	50.6923	89.6154	26	0.69972	0.928571	0.742857	1	16.474	7.1405	5.10129	-1.6306	271.115	214.615	0.2	1	714	0	0	0	0	0	0	0
OEC-07-G3	712	0.83871	34.0081	3.12097	6.79839	0.758065	0.677419	0.41129	0.427419	0.217742	0.733871	1.83871	1.33065	0.153226	0.612903	1.74194	0.927419	1.16935	0.717742	14.6935	5.29032	1.12097	1.84677	1.24194	2.46774	164.984	89.1613	159.218	124	0.589459	0.96124	0.738095	1	37.745	14.1108	11.3986	-76.8375	487.887	215.492	0	0	0	0	0	0	0	0	0	0
OEC-07-G3	713	3.88496	156.195	4.68142	0.769912	1.41593	0.469027	0.256637	0.39823	0.123894	0.973451	2.66372	7.61062	0.0619469	0.725664	2.0354	1	1.69912	0.513274	1.33628	8.97345	1.11504	3.85841	1.30973	3.0531	117.664	85.6195	155.071	113	0.828988	0.92623	0.70625	1	38.572	16.4006	9.1723	15.0807	469.442	216.159	0.291667	2	746	763	0	0	0	0	0	0
OEC-07-G3	714	0.5	135.111	7.27778	1	1.16667	0.388889	0.277778	0.666667	0.277778	0.833333	3.16667	2.22222	0	1.77778	2.5	1.05556	2.33333	0.833333	1.72222	12.5	2	2.27778	1.61111	1.94444	59.3889	34.4444	59.5556	18	0.71886	0.818182	0.6	1	14.994	6.34971	4.41403	73.6446	277.611	217.667	0.117647	1	711	0	0	0	0	0	0	0
OEC-07-G3	715	0.456522	87.9783	4.04348	0.565217	0.891304	0.586957	0.413043	0.565217	0.369565	0.826087	3.17391	2.82609	0.173913	0.76087	2.67391	0.478261	1.63043	0.326087	1.76087	7.6087	1.26087	1.69565	1.80435	1.84783	114.13	57.087	100.717	46	0.623521	0.884615	0.638889	1	22.958	8.92298	6.97604	-30.6093	339	214.587	0.3	2	723	733	0	0	0	0	0	0
OEC-07-G3	716	0.616438	46.2466	2.43836	0.452055	0.835616	0.438356	0.164384	0.315068	0.0547945	0.767123	2.13699	2.43836	0.123288	0.589041	1.35616	0.808219	0.986301	0.520548	15.0548	4.46575	1.23288	2.0274	1.75342	4.52055	423.11	113.753	207.918	73	0.478036	0.960526	0.603306	1	29.889	10.5061	9.2279	75.3627	931.055	215.534	0.351351	2	695	726	0	0	0	0	0	0
OEC-07-G3	717	0.666667	184	13.5439	1.17544	2.26316	0.54386	0.754386	0.824561	0.280702	2.64912	3.75439	8.78947	0.245614	1.01754	3.73684	1.05263	2.57895	0.877193	1.22807	8.10526	1.84211	2.7193	1.91228	5.22807	123.596	63.0702	107.842	57	0.690993	0.982759	0.814286	1	24.339	10.1072	7.30614	-78.0399	209.14	216.596	0	0	0	0	0	0	0	0	0	0
OEC-07-G3	718	0.508197	6.55738	1.31148	0.229508	0.409836	0.278689	0.327869	0.245902	0.163934	0.770492	1.44262	0.491803	0.131148	0.606557	1.29508	0.819672	1.19672	0.819672	19.9672	3.29508	1.08197	1.47541	1.39344	2.70492	117.689	63.6393	111.951	61	0.786707	0.983871	0.792208	1	25.836	11.3274	6.99272	6.68403	676	217.328	0.0625	1	702	0	0	0	0	0	0	0
OEC-07-G3	719	1.71429	7.1978	4.68132	0.252747	1.50549	0.692308	0.417582	0.725275	0.318681	0.923077	2.59341	1.06593	0.186813	1.07692	2.07692	1.30769	1.37363	0.615385	12.3407	8.40659	2.04396	2.87912	1.91209	15.044	209.451	92.9011	161.769	91	0.487263	0.947917	0.689394	1	31.956	11.6144	10.1423	50.6922	29.7143	217.451	0	0	0	0	0	0	0	0	0	0
OEC-07-G3	720	1.29787	3.3617	0.489362	0.234043	0.574468	0.191489	0.170213	0.276596	0.191489	0.276596	0.87234	0.765957	0	0.510638	0.638298	0.234043	0.957447	0.234043	0.638298	6.89362	1.02128	0.93617	0.638298	0.744681	259.745	94.8936	168.681	47	0.610004	1	0.734375	1	21.635	8.78366	6.96016	-43.0035	159.426	217.447	0.107143	1	687	0	0	0	0	0	0	0
OEC-07-G3	721	1.05696	97.3101	4.41772	0.613924	0.886076	0.632911	0.405063	0.588608	0.183544	0.949367	2.26582	2.63924	0.139241	0.892405	2.1962	0.651899	1.50633	0.936709	33.019	10.9051	1.58228	2.3038	1.3038	7.59494	209.184	91.5063	163.671	158	0.531876	0.892655	0.619608	1	48.05	16.2646	13.7732	-72.3289	773.93	220.158	0.423729	3	686	694	738	0	0	0	0	0
OEC-07-G3	722	0.897727	76.5682	3.69318	0.443182	0.579545	0.625	0.306818	0.465909	0.159091	0.602273	4	1.96591	0.125	0.784091	1.78409	0.670455	1	0.715909	12.375	4.44318	1.125	1.63636	1	4.19318	162.625	71.75	125	88	0.27598	0.946237	0.727273	1	31.278	10.9167	10.4927	70.0672	80	219.205	0.35	2	698	766	0	0	0	0	0	0
OEC-07-G3	723	0.627451	68.2843	3.18137	0.490196	0.77451	0.382353	0.240196	0.470588	0.176471	0.745098	2.05392	1.76471	0.122549	0.602941	1.4951	0.607843	1.01961	0.77451	30.5049	3.93137	1.27941	1.80392	1.15686	3.30882	126.892	77.5539	136.279	204	0.821767	0.8	0.511278	1	60.48	23.38	13.3225	40.1648	321.216	218.314	0.0666667	1	715	0	0	0	0	0	0	0
OEC-07-G3	724	0.901099	101.934	3.98901	0.978022	0.758242	0.472527	0.318681	0.527473	0.32967	0.901099	2.45055	2.69231	0.0989011	0.824176	2.18681	0.516484	1.15385	0.307692	7.1978	12.0879	1.18681	2.13187	1.21978	11.3736	158.495	55.2747	93.3407	91	0.679225	0.947917	0.631944	1	33.817	12.857	9.43613	-42.1428	182.374	219.33	0.428571	2	688	742	0	0	0	0	0	0
OEC-07-G3	725	1.93913	95.4348	5	0.765217	1.37391	0.417391	0.486957	0.495652	0.2	0.765217	2.46957	2.77391	0.121739	0.852174	1.97391	0.6	0.921739	0.913043	53.487	5.57391	1.49565	2.09565	1.26087	6.02609	172.209	114.722	210.461	115	0.881906	0.905512	0.751634	1	41.152	18.2695	8.61272	87.6703	375.635	220.696	0.604167	4	701	727	728	786	0	0	0	0
OEC-07-G3	726	1.2069	71.0345	4.43103	0.413793	0.603448	0.62069	0.258621	0.586207	0.241379	1.08621	2.56897	1.86207	0.155172	0.948276	1.82759	1.03448	1.48276	1.08621	18.0345	5.15517	1.53448	2.32759	1.55172	9.25862	339	99.7414	176.741	58	0.526315	0.966667	0.725	1	24.728	9.42719	8.01584	86.4375	939.534	220.017	0.354839	2	716	769	0	0	0	0	0	0
OEC-07-G3	727	0.653846	129.731	4.61538	6.69231	2.36538	0.673077	0.576923	0.461538	0.153846	0.961538	2.61538	6.90385	0.0192308	0.75	2.98077	0.788462	1.80769	0.480769	3.15385	5.67308	1.11538	2.25	1.05769	2.78846	116.981	55.1346	94.5192	52	0.588484	0.945455	0.722222	1	25.166	9.33936	7.55096	-56.6302	366.288	220.327	0.285714	1	725	0	0	0	0	0	0	0
OEC-07-G3	728	3.7561	27.8537	1.73171	0.378049	0.646341	0.317073	0.280488	0.292683	0.182927	0.378049	1.73171	1.26829	0.121951	0.378049	1.30488	0.512195	0.987805	0.756098	38.9268	3.80488	1	1.52439	1.26829	3.7439	160.159	100.402	175.671	82	0.656537	0.953488	0.759259	1	30.798	11.9475	9.01195	68.0061	384.744	222.5	0.684211	3	701	725	786	0	0	0	0	0
OEC-07-G3	729	1.09649	17.6579	4.4386	0.280702	0.692982	0.350877	0.324561	0.394737	0.192982	0.789474	1.51754	1.07018	0.0701754	0.491228	1.13158	0.77193	1.44737	0.307018	1.14035	4.13158	0.815789	1.25439	0.868421	1.16667	365.702	128.035	226.553	114	0.554215	0.863636	0.542857	1	42.244	14.1257	11.7579	-48.0141	707.974	222.377	0.660377	4	707	736	764	778	0	0	0	0
OEC-07-G3	730	6.09346	62.5234	2.73832	0.485981	0.635514	0.373832	0.261682	0.299065	0.252336	0.429907	1.54206	1.31776	0.158879	0.598131	1.46729	0.906542	1.40187	0.476636	7.39252	7.19626	1.19626	1.79439	1.33645	12.1028	338.86	100.636	178.14	107	0.70672	0.91453	0.648485	1	37.456	14.3711	10.1675	9.7406	893.645	220.131	0.413043	4	699	708	744	776	0	0	0	0
OEC-07-G3	731	7.89041	109.699	4.43836	0.767123	0.863014	0.520548	0.246575	0.616438	0.123288	0.561644	2.08219	2.90411	0.246575	0.808219	1.78082	0.671233	1.41096	0.835616	22.1096	5.73973	1.26027	1.9726	1.24658	2.82192	115.329	48.5616	90.4247	73	0.296129	0.960526	0.73	1	28.929	10.0334	9.5834	61.137	518.904	222.425	0.571429	3	697	704	777	0	0	0	0	0
OEC-07-G3	732	1.10112	51.8315	3.4382	1.06742	1.30337	0.550562	0.337079	0.404494	0.168539	0.595506	2.24719	1.24719	0.11236	0.719101	1.76404	0.651685	1.23596	0.539326	13.3933	4.74157	1.4382	2.1573	1.70787	4.20225	342.742	116.652	205.708	89	0.491158	0.908163	0.622378	1	34.189	12.0282	10.4774	28.1596	806.461	221.921	0.227273	1	750	0	0	0	0	0	0	0
OEC-07-G3	733	1.15	10.475	0.925	0.275	1.45	0.45	0.175	0.3	0.125	0.45	0.65	1.125	0.025	0.7	1.125	0.325	0.625	0.2	0.675	2.625	0.75	0.625	0.45	0.65	214.3	75.75	127.45	40	0.485	0.909091	0.625	1	21.18	7.84519	6.86073	-23.0737	343.775	222.45	0.653846	3	715	754	771	0	0	0	0	0
OEC-07-G3	734	1.29412	94.0662	3.88235	0.720588	1.02941	0.735294	0.441176	0.617647	0.257353	1.03676	3.22794	2.81618	0.279412	1.16176	2.35294	0.845588	1.58088	0.801471	2.02206	10.7353	2.11765	2.02206	1.29412	1.61029	192.713	87.4338	154.206	136	0.913922	0.804734	0.596491	1	49.522	22.2679	9.03832	15.2984	226.816	223.882	0.0491803	1	700	0	0	0	0	0	0	0
OEC-07-G3	735	3.5615	8.19251	3.07487	0.336898	0.86631	0.438503	0.347594	0.433155	0.165775	1.13369	1.57219	1.69519	0.165775	0.796791	1.8984	0.582888	1.47059	0.631016	1.08556	6.40642	1.52406	1.39037	0.994652	0.909091	294.963	114.872	203.92	187	0.75022	0.857798	0.615132	1	54.575	19.7263	13.0428	47.4988	593.358	224.283	0.447761	4	749	752	782	787	0	0	0	0
OEC-07-G3	736	0.465753	71.4932	3.06849	0.438356	1.20548	0.356164	0.356164	0.452055	0.0958904	1.13699	2.31507	2	0.123288	0.520548	1.9863	1.28767	1.53425	0.424658	2.05479	5.12329	1.0411	2.53425	1.38356	4.15068	207.288	110.329	192.658	73	0.581612	0.986486	0.73	1	28.003	10.763	8.75536	32.0571	720.452	223.164	0.342857	3	729	755	778	0	0	0	0	0
OEC-07-G3	737	1.41429	93.0857	5.2	0.4	1.38571	0.542857	0.214286	0.614286	0.214286	0.728571	2.34286	3.1	0.0714286	0.557143	2.05714	0.9	1.38571	0.6	1.97143	5.52857	1.35714	4.01429	1.7	4.71429	364.471	110.229	196.314	70	0.683732	0.933333	0.648148	1	28.582	11.2197	8.18742	-87.3256	840	222.629	0.222222	1	751	0	0	0	0	0	0	0
OEC-07-G3	738	5.875	74.5268	3.57143	0.642857	0.776786	0.571429	0.375	0.571429	0.223214	0.839286	2.46429	2.72321	0.169643	0.625	1.83036	0.616071	1.0625	0.517857	8.26786	4.80357	1.29464	1.98214	1.58036	4.38393	248.08	109.589	192.411	112	0.691853	0.965517	0.8	1	35.661	14.1267	10.2	-2.10735	787.393	223.464	0.181818	1	721	0	0	0	0	0	0	0
OEC-07-G3	739	0.957143	63.1429	5.1	0.657143	0.657143	0.428571	0.257143	0.285714	0.214286	0.6	2.01429	2.07143	0.0857143	0.485714	1.88571	1.34286	1.3	0.328571	12.5286	3.64286	1.12857	1.51429	1.38571	6.92857	207.457	86.2571	147.286	70	0.418954	0.933333	0.777778	1	28.722	10.0876	9.1596	31.5723	568.971	224.071	0.545455	2	749	767	0	0	0	0	0	0
OEC-07-G3	740	2.04839	20.8226	2.51613	0.895161	1.08871	0.346774	0.145161	0.491935	0.25	0.806452	1.52419	1.51613	0.0887097	0.604839	1.53226	0.580645	1.41935	0.435484	1.22581	5.48387	0.943548	0.766129	1.03226	1.12097	428.653	100.323	175.782	124	0.727373	0.905109	0.590476	1	41.5	15.7449	10.8048	-38.7603	915.435	223.903	0.358491	3	708	744	789	0	0	0	0	0
OEC-07-G3	741	1.13636	5.11364	1.72727	0.318182	0.75	0.272727	0.181818	0.454545	0.159091	0.318182	1.52273	2.63636	0.25	0.545455	1.25	0.772727	0.727273	0.590909	0.886364	4.15909	1	1.61364	0.727273	1.47727	258.705	98.9091	178.932	44	0.545755	1	0.785714	1	20.783	8.27541	6.93434	-25.2785	61.1136	226.068	0	0	0	0	0	0	0	0	0	0
OEC-07-G3	742	1.71014	68.058	2.98551	0.507246	0.565217	0.594203	0.536232	0.376812	0.15942	1.01449	3.15942	1.81159	0.144928	1.02899	2.3913	0.695652	1.26087	0.42029	13.2174	7.73913	1.47826	2.28986	1.34783	4.01449	194.812	112.348	200.609	69	0.532679	0.932432	0.570248	1	29.988	10.6411	9.00577	-37.0413	175.101	225.768	0.526316	2	724	779	0	0	0	0	0	0
OEC-07-G3	743	2.86567	43.2239	3.41791	0.373134	2.83582	0.432836	0.149254	0.567164	0.268657	0.716418	2.13433	1.58209	0.0597015	0.552239	1.83582	0.58209	1.79104	0.61194	12.5075	4.20896	1.49254	3.76119	1.65672	4.83582	397.716	127.746	225.925	67	0.647006	0.971014	0.67	1	27.358	10.7323	8.18326	-25.9373	857.597	225.09	0.514286	3	751	774	775	0	0	0	0	0
OEC-07-G3	744	1.35294	45.6706	4.14118	1.54118	2.42353	0.470588	0.294118	0.317647	0.247059	0.835294	1.97647	2.12941	0.0823529	0.494118	1.55294	0.682353	1.56471	0.776471	5.10588	7.17647	1.23529	1.10588	1.14118	2.01176	484.118	141.306	249.871	85	0.598067	0.923913	0.708333	1	31.559	11.7578	9.42324	85.2908	903.318	227.129	0.725	5	730	740	776	794	796	0	0	0
OEC-07-G3	745	0.676471	257.235	8.41176	1.11765	8.38235	0.764706	0.323529	0.705882	0.176471	1.05882	3.82353	5.85294	0.147059	0.617647	3	0.794118	1.58824	0.235294	3.85294	6.26471	1.38235	2.08824	1.44118	6.5	67.3235	32.2941	54.2647	34	0.406054	0.944444	0.693878	1	18.55	7.0504	6.443	-3.39449	426.912	226.676	0.26087	1	781	0	0	0	0	0	0	0
OEC-07-G3	746	1.55556	75.6173	3.09877	0.45679	1.92593	0.54321	0.271605	0.580247	0.320988	0.888889	2.2716	4.28395	0.111111	1.04938	1.59259	0.740741	1.46914	0.432099	1.24691	6.53086	1.2963	2.25926	1.49383	3.7284	175.333	77.679	140.062	81	0.66105	0.910112	0.613636	1	32.783	12.1092	9.08603	-89.5421	472.901	226.074	0.75	4	713	763	772	799	0	0	0	0
OEC-07-G3	747	0.428571	13.5952	1.42857	0.238095	0.190476	0.357143	0.119048	0.285714	0.0714286	0.52381	1.42857	1.02381	0.0714286	0.666667	1.11905	0.571429	0.642857	0.285714	2.40476	3.69048	1.09524	1.85714	1.21429	4.35714	130.167	64.3095	113.857	42	0.481144	0.954545	0.666667	1	20.99	7.95772	6.97607	8.41583	120.952	227.214	0	0	0	0	0	0	0	0	0	0
OEC-07-G3	748	0.746667	35.28	2.92	0.2	0.693333	0.773333	0.226667	0.626667	0.186667	0.56	2.84	1.34667	0.0933333	0.986667	1.72	0.786667	1.93333	0.466667	9.32	6.88	1.77333	2.66667	1.49333	4.30667	200.8	80.4133	147.32	75	0.592121	0.9375	0.681818	1	28.863	11.0023	8.86623	41.8371	501.067	227.173	0	0	0	0	0	0	0	0	0	0
OEC-07-G3	749	3.5	10.9623	1.64151	7.33962	0.660377	0.471698	0.301887	0.54717	0.273585	0.745283	1.66038	2.09434	0.273585	0.849057	1.60377	0.566038	1.66038	0.537736	1.10377	5.07547	1.27358	1.45283	1.0283	1.24528	335.575	132.255	232.387	106	0.788015	0.913793	0.630952	1	37.472	15.1192	9.30825	54.2207	580.113	224.255	0.680851	4	735	739	767	782	0	0	0	0
OEC-07-G3	750	2.13208	18.7925	2.20755	0.358491	0.698113	0.622642	0.396226	0.698113	0.283019	0.660377	1.98113	2.30189	0.113208	0.867925	1.98113	0.773585	1.92453	0.622642	17.6792	6.54717	1.62264	1.43396	1.28302	1.79245	441.151	126.358	226.566	53	0.360312	0.929825	0.588889	1	25.216	8.71725	8.13173	-64.5004	814.396	227.491	0.516129	2	732	765	0	0	0	0	0	0
OEC-07-G3	751	3.89091	29.5455	3.83636	0.490909	0.963636	0.6	0.472727	1	0.363636	0.763636	2.74545	1.70909	0.218182	0.709091	2.07273	0.672727	2.03636	1.4	65.5818	6.78182	1.89091	5.12727	1.8	6.49091	374.091	136.418	241.182	55	0.871396	0.948276	0.555556	1	26.804	12.4175	6.09175	55.4489	847.345	227	0.611111	3	737	743	774	0	0	0	0	0
OEC-07-G3	752	1.08989	7.35955	0.966292	0.337079	1.03371	0.258427	0.269663	0.370787	0.11236	0.449438	0.932584	1.31461	0.146067	0.483146	1.29213	0.640449	1.08989	0.404494	0.932584	3.64045	1.06742	0.820225	0.842697	1.01124	254.978	101.753	177.64	89	0.678236	0.917526	0.622378	1	34.925	12.9666	9.52846	-59.1292	606.112	228.753	0.5	2	735	787	0	0	0	0	0	0
OEC-07-G3	753	1	156.316	6.91447	0.861842	1.94737	0.789474	0.453947	0.546053	0.296053	0.993421	2.64474	2.81579	0.203947	0.907895	2.06579	0.901316	1.46711	0.651316	18.1974	6.76974	1.68421	2.15789	1.50658	3.73684	209.079	82.0855	149.296	152	0.507871	0.915663	0.678571	1	43.46	15.2503	13.1371	68.5624	750.007	228.875	0.107143	1	818	0	0	0	0	0	0	0
OEC-07-G3	754	0.643836	50.863	3.39726	0.493151	1.19178	0.342466	0.342466	0.534247	0.260274	0.69863	1.65753	2.21918	0.0821918	0.589041	2.0137	0.465753	1	0.39726	6.68493	5.05479	1.06849	1.83562	1.63014	4.16438	121.027	70.2192	125.918	73	0.800992	0.935897	0.675926	1	29.599	12.6598	7.5791	66.0491	335.192	228.575	0.131579	1	733	0	0	0	0	0	0	0
OEC-07-G3	755	0.930233	35.7907	3.17442	0.825581	0.77907	0.72093	0.325581	0.802326	0.313953	1.03488	2.2907	1.59302	0.104651	0.953488	1.7907	0.802326	1.83721	0.825581	32.8953	9.59302	1.63953	2.36047	1.39535	6.11628	270.919	110.988	198.988	86	0.523928	0.955556	0.710744	1	31.096	11.5206	9.81282	-34.4405	732.128	228.151	0.375	3	736	784	793	0	0	0	0	0
OEC-07-G3	756	0.56044	79.2198	4.3956	0.516484	0.912088	0.659341	0.351648	0.626374	0.263736	0.802198	2.92308	1.82418	0.0879121	0.89011	1.95604	0.637363	1.32967	0.791209	15.5275	6.36264	1.73626	2.85714	1.2967	5.46154	154.198	69.4615	121.033	91	0.7192	0.90099	0.636364	1	35.504	13.5319	9.40204	32.9044	148.967	229.769	0.244444	2	757	791	0	0	0	0	0	0
OEC-07-G3	757	0.269231	5.53846	4.23077	0.153846	0.423077	0.269231	0.115385	0.423077	0.269231	0.307692	0.961538	0.269231	0.153846	0.307692	1.26923	0.192308	0.346154	0.807692	6.61538	2.80769	0.653846	0.730769	0.653846	1.15385	58.0385	31.7308	58.3846	26	0.778883	0.866667	0.530612	1	17.715	7.55226	4.73654	43.5297	158.923	229.962	0.3	2	756	791	0	0	0	0	0	0
OEC-07-G3	758	7.86667	128.217	5.03333	0.8	0.566667	0.616667	0.433333	0.483333	0.25	0.633333	2.56667	3.25	0.133333	0.6	2.76667	0.683333	2.61667	0.533333	3.33333	5.1	1.46667	1.48333	1.03333	4.41667	98.1	70.9667	122.85	60	0.260675	0.952381	0.740741	1	25.199	9.03398	8.72165	47.7593	395.35	229.35	0.21875	2	786	798	0	0	0	0	0	0
OEC-07-G3	759	0.949495	131.212	4.75758	0.59596	0.717172	0.747475	0.59596	0.424242	0.191919	0.505051	2.08081	1.70707	0.0707071	0.616162	2.13131	1.15152	1.10101	0.656566	5.42424	5.57576	1.23232	2.32323	1.46465	3.9596	150.505	65.0404	113.02	99	0.607193	0.961165	0.75	1	33.246	12.7305	10.1151	-25.5019	21.6667	229.808	0	0	0	0	0	0	0	0	0	0
OEC-07-G3	760	1.98438	9.125	0.96875	0.359375	0.421875	0.21875	0.3125	0.375	0.1875	1.1875	1.42188	5.20312	0.125	0.59375	1.40625	1.09375	1.54688	0.546875	0.953125	4.04688	1.5625	1.14062	0.953125	0.890625	193.516	70.6094	125.781	64	0.786929	0.914286	0.666667	1	28.466	11.6689	7.20022	-12.7074	530.125	229.203	0.264706	1	788	0	0	0	0	0	0	0
OEC-07-G3	761	0.424242	47.9697	2.33333	0.272727	1.0303	0.606061	0.212121	0.454545	0.151515	0.333333	1	2.60606	0.121212	0.727273	1.57576	1.75758	0.757576	0.484848	0.878788	3.36364	0.969697	1.21212	0.969697	2.45455	122.848	57.6667	97.5455	33	0.496597	0.970588	0.785714	1	18.244	7.0962	6.15937	-59.5866	657.758	230.273	0.333333	1	768	0	0	0	0	0	0	0
OEC-07-G3	762	0.695652	63.9565	4.82609	0.391304	1.21739	0.478261	0.347826	0.173913	0.0869565	0.869565	2.13043	3.3913	0.130435	0.826087	1.73913	1.47826	0.73913	0.391304	0.695652	3.91304	1.26087	1.34783	0.913043	2.56522	123.783	39.6087	72.4783	23	0.592306	1	0.766667	1	14.051	6.13786	4.94535	-29.4282	766.435	230.087	0	0	0	0	0	0	0	0	0	0
OEC-07-G3	763	1.04032	57.0968	5.76613	0.58871	1.46774	0.66129	0.370968	0.798387	0.282258	0.774194	3.29839	2.3629	0.120968	0.645161	2.09677	0.717742	1.80645	0.669355	11.2581	6.44355	1.41935	2.40323	1.3871	4.12097	163.629	65.8871	117.637	124	0.180231	0.953846	0.733728	1	38.018	12.9004	12.6891	62.3406	462.79	230.645	0.3125	2	713	746	0	0	0	0	0	0
OEC-07-G3	764	1.72165	13.6186	2.37113	0.319588	0.371134	0.474227	0.319588	0.412371	0.247423	0.762887	1.75258	1.4433	0.103093	0.845361	1.54639	0.762887	1.21649	0.453608	1.52577	4.36082	1.36082	1.42268	1.07216	1.09278	388.649	148.216	260.557	97	0.608145	0.932692	0.678322	1	34.189	12.7605	10.1296	-71.9336	700.32	229.979	0.325581	2	729	778	0	0	0	0	0	0
OEC-07-G3	765	1.88372	24.2093	2.2093	0.44186	0.627907	0.395349	0.418605	0.697674	0.174419	0.627907	2.24419	0.883721	0.0813953	0.639535	1.61628	0.860465	1.60465	0.662791	1.34884	5.02326	1.40698	1.11628	1.12791	1.16279	472.14	171.907	304.535	86	0.526604	0.934783	0.716667	1	31.559	11.5397	9.81002	17.1187	824.535	230.279	0.205128	1	750	0	0	0	0	0	0	0
OEC-07-G3	766	0.793893	74.626	4.80916	1.21374	1.19847	0.580153	0.366412	0.48855	0.167939	0.656489	2.1374	2.59542	0.0916031	0.694656	1.80916	0.580153	1.0229	0.534351	1.74046	5.45038	1.29771	1.87786	0.992366	3.39695	192.015	80.7328	143.565	131	0.516982	0.956204	0.775148	1	38.382	14.038	12.0165	42.1473	77.9313	231.939	0.1875	1	722	0	0	0	0	0	0	0
OEC-07-G3	767	1.78082	25.1644	1.9589	0.643836	0.575342	0.383562	0.383562	0.315068	0.219178	0.684932	2.0274	1.16438	0.178082	0.616438	1.93151	0.438356	1.65753	0.452055	17.1096	5.73973	1.0274	1.36986	1.30137	17.9589	156.082	73.4521	127.863	73	0.748804	0.948052	0.737374	1	29.392	12.082	8.00783	-29.7157	569.534	233.493	0.666667	4	739	749	773	782	0	0	0	0
OEC-07-G3	768	0.729167	169.229	8.5625	0.979167	4.78125	0.729167	0.614583	0.614583	0.239583	1.125	2.11458	4.11458	0.229167	0.8125	3.02083	1.01042	3.46875	0.90625	6.28125	6.54167	2.09375	2.44792	1.54167	35.0521	153.406	49.2604	86.2917	96	0.294694	0.941176	0.727273	1	32.874	11.429	10.9215	-37.5097	667.375	231.031	0.219512	1	761	0	0	0	0	0	0	0
OEC-07-G3	769	0.730159	134.048	5.15873	0.714286	1.30159	0.539683	0.238095	0.444444	0.0793651	0.904762	1.73016	2.34921	0.142857	0.555556	1.61905	0.746032	1.38095	0.761905	8.57143	3.84127	0.968254	1.33333	1.60317	3.52381	330.508	102.254	179.048	63	0.5604	0.954545	0.636364	1	28.003	10.3272	8.55319	-76.1037	935.841	231.175	0.314286	2	726	797	0	0	0	0	0	0
OEC-07-G3	770	0.605634	87.2465	6.39437	0.697183	0.816901	0.549296	0.288732	0.507042	0.302817	0.612676	9.58451	2.71127	0.084507	0.584507	2	0.542254	5.05634	0.838028	33.493	4.26761	1.38028	1.83099	1.26056	5.19014	185.549	126.866	226.824	142	0.68078	0.95302	0.72449	1	41.293	15.8892	11.6386	35.0734	249.394	232.542	0.192308	1	785	0	0	0	0	0	0	0
OEC-07-G3	771	0.875	243.5	7.5	0.96875	1	0.421875	0.46875	0.484375	0.140625	2.0625	2.70312	5.75	0.109375	0.546875	2.76562	0.84375	1.1875	0.53125	1.28125	26.1094	1.60938	1.39062	1.15625	1.9375	75.0469	44.875	75.4219	64	0.393943	0.955224	0.711111	1	26.415	9.60233	8.82584	71.5447	347.516	231.188	0.205882	1	733	0	0	0	0	0	0	0
OEC-07-G3	772	0.553846	36.7692	1.86154	0.323077	0.8	0.492308	0.292308	0.246154	0.123077	0.830769	1.83077	1.75385	0.0461538	0.476923	1.44615	0.307692	1.12308	0.215385	4.43077	5.23077	0.769231	1.83077	1.27692	20.6923	157.015	81.2308	142.708	65	0.52961	0.942029	0.65	1	27.639	10.0967	8.56442	-17.8218	481.692	232.092	0.428571	2	746	799	0	0	0	0	0	0
OEC-07-G3	773	0.28	42.68	1.92	0.64	7.32	0.64	0.24	0.44	0.04	1.6	1.76	3.16	0.2	0.36	1.96	0.4	1.28	0.56	1.12	4.52	0.88	1.68	1.52	2.36	101.68	34.28	66.6	25	0.740704	0.961538	0.714286	1	15.366	7.02286	4.71818	-24.2643	559.08	232.08	0.263158	1	767	0	0	0	0	0	0	0
OEC-07-G3	774	55.6	123.5	4.42	0.8	1.32	0.44	0.3	0.26	0.28	0.96	1.86	3.58	0.14	0.4	1.8	1.02	1.44	0.5	2.62	4.5	1.46	1.74	1.44	3.6	419.68	129.96	223.7	50	0.83983	0.980392	0.757576	1	25.348	11.346	6.15917	10.0254	852.64	233.02	0.833333	4	743	751	775	800	0	0	0	0
OEC-07-G3	775	3.01786	51.5536	2.25	7.19643	0.857143	0.678571	0.464286	0.732143	0.178571	0.535714	1.57143	1.625	0.142857	1.125	1.125	0.678571	1.53571	0.803571	26.8214	5.60714	1.66071	2.16071	1.46429	3.14286	392.429	110.179	192.536	56	0.606772	0.918033	0.622222	1	26.87	9.99763	7.94688	46.2396	864.482	232.161	0.575758	3	743	774	802	0	0	0	0	0
OEC-07-G3	776	1.04317	61.1295	4.3741	0.561151	1.20863	0.374101	0.323741	0.647482	0.230216	0.705036	2.17266	3.11511	0.107914	0.597122	2.07194	0.971223	1.94245	0.489209	10.6835	7.89928	1.52518	2.46763	1.67626	7.2446	327.266	126.82	227.46	139	0.814931	0.852761	0.562753	1	46.925	18.3046	10.6086	-25.5763	889.914	231.065	0.457627	4	730	744	796	809	0	0	0	0
OEC-07-G3	777	0.666667	4.37778	0.777778	0.311111	0.377778	0.444444	0.288889	0.177778	0.133333	0.488889	1	0.688889	0.0888889	0.377778	0.911111	0.4	1.13333	0.355556	0.6	2.57778	1.06667	1.26667	0.6	0.644444	186.578	56.5778	101.622	45	0.549597	1	0.803571	1	20.692	8.35569	6.98059	70.4958	517.956	232.667	0.269231	1	731	0	0	0	0	0	0	0
OEC-07-G3	778	3.15714	12.1857	1.54286	0.285714	1.17143	0.471429	0.4	0.457143	0.157143	0.671429	2.44286	1.57143	0.114286	0.614286	2.08571	0.857143	1.34286	0.685714	1.28571	5.65714	1.28571	1.41429	0.985714	0.8	241.814	93.2286	166.1	70	0.679971	0.972222	0.707071	1	28.284	11.2432	8.24396	21.4971	714.243	233.129	0.611111	4	729	736	764	784	0	0	0	0
OEC-07-G3	779	0.771084	36.9518	2.54217	0.542169	0.662651	0.626506	0.39759	0.590361	0.409639	0.686747	2.44578	1.36145	0.216867	0.975904	2.03614	1.0241	1.46988	0.566265	11.9759	6.90361	1.81928	2.42169	1.96386	3.57831	174	83.1928	146.084	83	0.743845	0.922222	0.638462	1	31.402	12.8021	8.55631	16.5776	179.012	234.639	0.317073	1	742	0	0	0	0	0	0	0
OEC-07-G3	780	0.833333	1.43333	0.3	0.0666667	0.0333333	0.133333	0.1	0.233333	0.0666667	0.266667	0.266667	0.166667	0.0333333	0.0666667	0.366667	0.3	0.6	0.166667	0.433333	1.66667	0.466667	0.3	0.366667	0.4	151.6	60.6333	106.167	30	0.472835	0.967742	0.714286	1	16.681	6.71895	5.92041	70.3233	307.433	235	0.227273	1	810	0	0	0	0	0	0	0
OEC-07-G3	781	1.89655	6.03448	1.17241	0.448276	0.448276	0.241379	0.172414	0.413793	0.241379	1.03448	1.34483	1.86207	0.0344828	0.724138	1.44828	0.37931	1.55172	0.793103	0.517241	4.06897	1.62069	0.862069	1.17241	1.13793	405.655	117.759	206.966	29	0.685325	1	0.828571	1	16.102	7.19677	5.24096	-9.96858	430.828	233.103	0.6	2	745	792	0	0	0	0	0	0
OEC-07-G3	782	1.49425	8.93103	1.12644	0.264368	0.310345	0.356322	0.218391	0.356322	0.172414	0.471264	1.06897	1	0.229885	0.666667	1.49425	0.390805	1.16092	0.241379	1.26437	4.14943	0.988506	1.05747	0.678161	0.988506	293.506	184.483	333.954	87	0.723648	0.925532	0.725	1	32.204	12.8589	8.87483	19.8415	581.46	235.908	0.625	4	735	749	767	811	0	0	0	0
OEC-07-G3	783	1.23077	6.92308	0.846154	0.192308	0.384615	0.384615	0.115385	0.461538	0.5	0.538462	0.846154	0.807692	0.0384615	0.346154	0.846154	0.615385	0.923077	0.615385	0.615385	3	0.923077	0.769231	0.384615	0.923077	155.692	70.3077	121.731	26	0.402778	0.896552	0.722222	1	16.011	6.13523	5.61556	-45	638.192	234.808	0	0	0	0	0	0	0	0	0	0
OEC-07-G3	784	0.64486	44.4393	6.06542	1.43925	1.26168	0.607477	0.308411	0.551402	0.186916	0.766355	2.91589	2.61682	0.224299	0.915888	2.20561	0.728972	1.70093	0.757009	3.85981	6.52336	1.65421	2.06542	1.57944	5.73832	154.701	43.8972	79.972	107	0.553911	0.748252	0.475556	1	46.28	14.2808	11.8899	59.9413	724.794	237.981	0.392857	4	755	778	793	818	0	0	0	0
OEC-07-G3	785	1.37864	42.0583	2.63107	0.495146	0.524272	0.368932	0.291262	0.349515	0.165049	0.563107	2.60194	1.66019	0.0485437	0.601942	1.86408	1.35922	1.48544	0.446602	1.5534	4.50485	1.24272	1.09709	0.757282	1.2233	261.243	89.8252	162.981	103	0.642909	0.936364	0.72028	1	34.743	13.3069	10.1923	30.0142	235.252	236.311	0.181818	1	770	0	0	0	0	0	0	0
OEC-07-G3	786	4.3913	9.17391	5.62609	0.486957	17.8348	0.547826	0.269565	0.556522	0.113043	0.556522	5.50435	1.16522	0.0956522	0.782609	1.58261	0.808696	3.11304	0.33913	2.51304	7.43478	1.29565	3.48696	0.930435	10.1043	140.974	62.8609	114.783	115	0.399529	0.905512	0.680473	1	39.399	13.1123	12.0203	63.3077	383.487	235.557	0.468085	4	725	728	758	808	0	0	0	0
OEC-07-G3	787	1.53933	24.0674	2.79775	0.235955	2.57303	0.505618	0.370787	0.404494	0.337079	0.977528	4	1.46067	0.0898876	0.831461	1.89888	0.707865	2.2809	0.370787	3.30337	6.25843	1.38202	1.73034	1.44944	5.85393	220.573	77.236	133.764	89	0.765237	0.89	0.577922	1	35.413	13.9393	8.9734	28.3829	599.135	237.225	0.586957	3	735	752	823	0	0	0	0	0
OEC-07-G3	788	1.55556	6.11111	1.42593	0.277778	1.22222	0.296296	0.351852	0.148148	0.0925926	0.37037	0.944444	0.962963	0.148148	0.462963	1.35185	0.574074	1.18519	0.37037	0.962963	3.75926	1.38889	0.981481	0.685185	0.925926	227.444	97.6852	182.074	54	0.40748	0.964286	0.75	1	24.43	8.87777	8.10731	42.5104	534.778	237.167	0.448276	2	760	817	0	0	0	0	0	0
OEC-07-G3	789	1.27632	18.8816	2.96053	6.06579	0.565789	0.394737	0.118421	0.315789	0.144737	0.394737	1.34211	0.986842	0.0526316	0.539474	1.38158	0.671053	1.39474	0.394737	1.46053	3.76316	0.855263	0.815789	0.842105	1.31579	382.434	87.0789	153.408	76	0.815718	0.915663	0.649573	1	31.65	13.4347	7.77128	-18.9229	921.5	236.421	0.425	3	740	794	797	0	0	0	0	0
OEC-07-G3	790	0.79	11.76	1.22	0.26	0.43	0.3	0.25	0.35	0.13	0.57	1.53	1.46	0.05	0.57	1.32	0.38	1.16	0.34	1.89	9.85	1.1	1.14	0.78	3.22	172.22	57.08	101.68	100	0.656185	0.884956	0.649351	1	37.555	13.4829	10.1742	70.9189	547.03	234.38	0.170213	3	803	805	817	0	0	0	0	0
OEC-07-G3	791	0.717391	50.9565	3.73913	0.304348	0.869565	0.478261	0.195652	0.630435	0.282609	1.06522	2.82609	2.41304	0.173913	0.76087	2.34783	0.586957	0.956522	0.369565	18.2391	5.91304	1.34783	1.5	1.45652	8.08696	86.6957	47.9348	83.1957	46	0.517412	0.978723	0.821429	1	21.155	8.35617	7.15068	1.66962	155.261	238.13	0.384615	2	756	757	0	0	0	0	0	0
OEC-07-G3	792	1.5102	4.30612	1.69388	0.244898	0.367347	0.163265	0.367347	0.183673	0.142857	0.673469	0.489796	1.06122	0.163265	0.387755	1.34694	0.530612	1.12245	0.632653	0.55102	3.14286	1.08163	1.08163	0.571429	0.44898	201.714	84.2245	143.469	49	0.663383	0.924528	0.765625	1	23.669	9.41189	7.04272	-27.5682	430.612	240.367	0.321429	1	781	0	0	0	0	0	0	0
OEC-07-G3	793	0.828125	217.016	11.1719	1.01562	1.10938	0.578125	0.40625	0.578125	0.203125	1.125	3.51562	3.42188	0.171875	0.9375	2.95312	0.765625	1.90625	1.09375	17.8906	5.14062	1.29688	1.73438	1.6875	3.0625	186.719	101.406	177.641	64	0.815126	0.888889	0.528926	1	29.897	12.3099	7.13096	42.4358	737.594	237.594	0.657895	3	755	784	818	0	0	0	0	0
OEC-07-G3	794	0.931373	40.9412	4.38235	0.588235	1.03922	0.558824	0.264706	0.607843	0.264706	0.715686	2.54902	1.58824	0.0980392	0.784314	1.83333	0.705882	3.70588	0.490196	16.3725	6.27451	1.58824	2.38235	2.10784	11.6569	424.5	120.167	211.961	102	0.845333	0.87931	0.56044	1	38.043	15.9922	8.54369	-58.9193	910.461	239.529	0.612245	4	744	789	796	840	0	0	0	0
OEC-07-G3	795	0.478261	25.3043	2.17391	0.826087	0.565217	0.521739	0.217391	0.217391	0.0869565	0.521739	2.73913	1.30435	0	0.304348	1.34783	2.6087	1.34783	0.304348	1.47826	4.43478	1.13043	1.08696	1.21739	1.95652	130.739	27.9565	50.0435	23	0.125858	1	0.92	1	14.026	5.52727	5.48332	90	806.174	240	0.375	1	801	0	0	0	0	0	0	0
OEC-07-G3	796	1.10588	87.6118	9.09412	0.764706	1.22353	0.564706	0.447059	0.658824	0.270588	1.07059	2.85882	3.30588	0.211765	0.8	2.12941	0.670588	4.08235	0.670588	13.9882	6.96471	1.57647	3.05882	2.41176	15.8706	412.412	176.388	310.871	85	0.668563	0.841584	0.544872	1	37.282	12.6736	9.42477	-53.7458	900.388	240.882	0.581395	4	744	776	794	832	0	0	0	0
OEC-07-G3	797	0.883333	39.0333	4.55	0.416667	0.75	0.55	0.283333	0.466667	0.266667	0.883333	2.21667	1.51667	0.1	0.833333	2.1	0.65	1.41667	0.516667	9.3	17.7167	1.91667	2.45	1.48333	5.28333	329.833	90.5167	157.633	60	0.338067	0.923077	0.740741	1	25.381	9.16387	8.62432	56.561	932.05	240.183	0.46875	2	769	789	0	0	0	0	0	0
OEC-07-G3	798	1.47222	15.2222	1.27778	0.25	0.458333	0.555556	0.180556	0.25	0.236111	0.416667	1.66667	1.02778	0.0694444	0.5	1.06944	0.361111	1.22222	0.625	0.902778	4.06944	0.972222	1.08333	0.708333	0.736111	258.292	110.514	198.403	72	0.587273	0.935065	0.654545	1	28.4	10.8219	8.75914	-43.1665	399.972	239.347	0.486486	3	758	808	821	0	0	0	0	0
OEC-07-G3	799	0.614583	38.0208	5.16667	0.40625	0.802083	0.4375	0.3125	0.364583	0.197917	0.90625	2.59375	1.46875	0.0625	0.427083	1.38542	0.729167	1.15625	0.96875	22.3125	6.01042	1.16667	1.48958	1.10417	6.89583	170.531	90.7188	164.094	96	0.692022	0.914286	0.666667	1	35.595	13.2627	9.57402	-33.9255	476.521	240.719	0.272727	2	746	772	0	0	0	0	0	0
OEC-07-G3	800	5.91667	37.8056	4.80556	9.16667	1.02778	0.791667	0.222222	0.680556	0.194444	0.430556	2.5	1.59722	0.208333	0.875	1.54167	0.541667	1.40278	0.541667	21.9583	4.93056	1.23611	1.625	1.38889	4.51389	336.111	78.3333	139.778	72	0.432048	0.947368	0.8	1	28.631	10.2811	9.27205	0.457108	852.431	240.958	0.617647	2	774	802	0	0	0	0	0	0
OEC-07-G3	801	0.898734	92.3165	3.4557	0.531646	0.594937	0.670886	0.329114	0.316456	0.303797	0.924051	2.40506	2.10127	0.139241	0.468354	1.86076	0.582278	1.56962	0.303797	4.68354	4.20253	1.39241	1.92405	1.37975	3.8481	239.633	66.1519	115.671	79	0.609392	0.975309	0.718182	1	29.591	11.3863	9.02787	51.8095	814.304	241.063	0.394737	2	795	831	0	0	0	0	0	0
OEC-07-G3	802	1.48101	39.6835	3.35443	0.303797	0.848101	0.518987	0.367089	0.506329	0.21519	0.746835	2.20253	1.26582	0.0759494	0.924051	1.81013	0.481013	2.37975	0.468354	3.72152	5.37975	1.25316	3.13924	1.73418	4.10127	353.646	106.949	188.861	79	0.768303	0.940476	0.652893	1	31.832	12.9621	8.29688	51.6442	862.278	242.241	0.74359	3	775	800	812	0	0	0	0	0
OEC-07-G3	803	1.11111	9.11111	1.33333	0.333333	0.222222	0.444444	0.555556	0.444444	0	0.222222	0.555556	0.333333	0	0.888889	1.11111	0.666667	1.11111	0.444444	2.66667	4	2.11111	2.55556	1.11111	5.22222	194.333	76.8889	145.111	9	0.792118	0.9	0.5625	1	8.907	4.76095	2.90593	45	546.333	243.333	1	3	790	805	817	0	0	0	0	0
OEC-07-G3	804	5.43478	17.4493	2.33333	0.318841	0.724638	0.376812	0.275362	0.637681	0.231884	1	2.08696	1.84058	0.15942	0.623188	1.21739	0.695652	0.768116	0.449275	0.913043	4.66667	1.18841	1.47826	0.971014	0.73913	198.826	84.913	148.986	69	0.540812	0.971831	0.766667	1	27.06	10.3057	8.66858	32.1721	350.768	243.101	0	0	0	0	0	0	0	0	0	0
OEC-07-G3	805	1.42857	9.61224	1.61224	0.22449	1.67347	0.795918	0.244898	0.469388	0.142857	0.897959	1.30612	3.06122	0.0408163	0.795918	2.04082	0.530612	1.46939	0.306122	1.73469	4.79592	1.42857	1.36735	0.836735	1.61224	214.51	72.7143	134.673	49	0.61183	0.924528	0.680556	1	24.339	9.25644	7.32175	59.0972	553.286	244.306	0.586207	4	790	803	806	839	0	0	0	0
OEC-07-G3	806	0.645161	64.6882	3.06452	0.612903	0.72043	0.408602	0.333333	0.365591	0.139785	0.827957	2.04301	1.87097	0.0430108	0.731183	2.4086	0.72043	2.90323	0.634409	17.086	4.74194	1.37634	1.87097	1.27957	3.05376	155.688	85.3441	152.677	93	0.526805	0.958763	0.845455	1	32.733	11.978	10.1811	-62.8929	563.237	244.097	0.447368	2	805	839	0	0	0	0	0	0
OEC-07-G3	807	0.8125	169.531	7.40625	0.773438	1.49219	0.726562	0.398438	0.453125	0.148438	0.726562	2.02344	3.48438	0.0546875	0.835938	2.03906	0.53125	1.38281	0.367188	8.84375	4.63281	1.38281	1.97656	1.49219	11.0156	145.117	73.8438	127.641	128	0.770613	0.870748	0.579186	1	43.824	16.9823	10.8229	83.672	416.414	241.719	0.303571	2	821	828	0	0	0	0	0	0
OEC-07-G3	808	0.844828	211.94	8.81034	1.08621	2.65517	0.603448	0.353448	0.508621	0.25	0.775862	2.59483	4.09483	0.163793	0.689655	2.17241	0.732759	1.18103	0.474138	5.18103	4.7931	1.46552	1.89655	1.26724	8.68103	154.664	77.9655	137.138	116	0.882945	0.852941	0.483333	1	43.849	19.0209	8.92987	46.7425	388.897	246.371	0.517241	4	786	798	841	857	0	0	0	0
OEC-07-G3	809	0.744444	10.0111	1.84444	0.388889	0.566667	0.466667	0.411111	0.655556	0.288889	0.533333	1.64444	1.1	0.133333	0.944444	1.54444	0.866667	1.56667	0.444444	6.57778	6.93333	1.33333	2.48889	1.34444	3.14444	391.211	107.867	191.333	90	0.661351	0.9375	0.681818	1	33.61	12.6858	9.51532	48.9722	882.867	243.744	0.487805	3	776	812	832	0	0	0	0	0
OEC-07-G3	810	1.30435	2.68478	1.17391	0.478261	0.684783	0.586957	0.434783	0.76087	0.25	1	2.31522	3.59783	0.152174	0.847826	1.96739	0.652174	1.18478	0.630435	1.5	7.30435	1.48913	1.83696	1.26087	1.29348	354.239	127.587	229.739	92	0.649506	0.978723	0.69697	1	31.948	12.4949	9.50061	52.5813	308.359	245.326	0.121951	1	780	0	0	0	0	0	0	0
OEC-07-G3	811	0.672727	94.6545	4.70909	0.963636	0.745455	0.509091	0.327273	0.618182	0.254545	1.07273	3.54545	2.47273	0.218182	0.963636	2.81818	0.654545	1.41818	0.927273	6.6	6.58182	1.49091	3.67273	1.2	2.45455	106.382	62.6182	112.164	55	0.623321	0.916667	0.6875	1	24.827	9.78253	7.64961	-11.6121	577.4	245.309	0.21875	1	782	0	0	0	0	0	0	0
OEC-07-G3	812	0.935897	48.4103	2.80769	0.384615	0.884615	0.487179	0.435897	0.692308	0.25641	0.589744	2.73077	1.25641	0.115385	1.01282	1.79487	1.0641	1.21795	0.974359	26.2949	8	1.64103	1.98718	1.39744	3.05128	405.641	148.026	262.462	78	0.781645	0.917647	0.65	1	31.559	12.9705	8.09002	43.3543	871.487	244.872	0.461538	2	802	809	0	0	0	0	0	0
OEC-07-G3	813	0.311111	41.7333	2.87778	0.5	0.744444	0.533333	0.244444	0.488889	0.155556	0.522222	2.12222	1.64444	0.0666667	0.833333	1.42222	0.5	0.966667	0.577778	7.75556	5.22222	1.06667	1.71111	0.8	1.98889	188.178	71.8556	129.389	90	0.269294	0.947368	0.743802	1	31.741	11.0088	10.6021	-11.9316	84.9	245.889	0.179487	1	842	0	0	0	0	0	0	0
OEC-07-G3	814	0.666667	13.5833	1.75	0.416667	1.41667	0.25	0.166667	1.25	0.25	0.583333	2.25	1.33333	0.416667	1.83333	3.41667	0.75	1.83333	0.666667	2.25	6.91667	2.58333	2.66667	1.66667	2.16667	86.3333	69.6667	117.833	12	0.915965	0.923077	0.5	1	11.81	6.53324	2.62151	-28.4508	514.583	246.25	0	0	0	0	0	0	0	0	0	0
OEC-07-G3	815	0.728261	33.6087	2.90217	0.315217	0.793478	0.423913	0.304348	0.521739	0.173913	0.891304	1.66304	1.19565	0.152174	0.76087	2	1.22826	1.44565	0.521739	5.55435	5.26087	1.08696	1.23913	0.771739	1.43478	173.957	68.3804	120.38	92	0.809874	0.938776	0.643357	1	33.726	14.3386	8.4111	-54.0418	142.804	244.141	0.181818	1	827	0	0	0	0	0	0	0
OEC-07-G3	816	0.477273	114.159	4.27273	0.5	0.954545	0.704545	0.454545	0.522727	0.0909091	0.636364	2.79545	2.68182	0.181818	0.886364	2.52273	0.840909	0.977273	0.545455	7.75	5.38636	1.15909	2.29545	1.20455	3.31818	98.7727	32.8409	59.5455	44	0.527135	0.93617	0.611111	1	22.214	8.30391	7.05651	-9.80364	169.114	246.432	0.142857	1	830	0	0	0	0	0	0	0
OEC-07-G3	817	2.97297	7.05405	1.82432	0.216216	0.594595	0.594595	0.459459	0.527027	0.162162	0.878378	1.91892	1.7973	0.0945946	0.932432	2.06757	0.986486	1.7027	0.581081	2.05405	6.58108	1.45946	1.77027	0.648649	1.7027	223.878	101.73	177.338	74	0.821039	0.870588	0.632479	1	32.667	13.2491	7.56356	-73.244	540.878	247.676	0.615385	5	788	790	803	829	848	0	0	0
OEC-07-G3	818	0.912	132.616	5.944	0.712	1.624	0.512	0.192	0.352	0.144	0.832	2.104	2.504	0.104	0.608	2.12	1.112	1.72	0.52	23.336	5.928	1.456	1.68	1.488	17.2	218.52	90.752	161.4	125	0.783983	0.686813	0.390625	2	6.368	18.7158	11.6184	34.734	740.824	245.656	0.553846	5	753	784	793	846	852	0	0	0
OEC-07-G3	819	0.884211	44.6632	2.49474	0.547368	1.10526	0.505263	0.357895	0.378947	0.263158	0.894737	2.06316	2.05263	0.0421053	0.884211	1.86316	0.747368	1.26316	0.431579	3.25263	8.31579	1.38947	3.95789	1.89474	17.2211	185.937	68.4947	121.021	95	0.679068	0.931373	0.664336	1	34.462	13.1931	9.68476	-76.9682	122.863	248.284	0.302326	2	834	855	0	0	0	0	0	0
OEC-07-G3	820	0.511111	166.678	5.47778	4.28889	0.788889	0.544444	0.277778	0.422222	0.233333	0.577778	1.33333	1.84444	0.111111	0.544444	1.57778	0.533333	0.822222	0.666667	19.5444	3.67778	1.15556	1.8	1.13333	4.33333	139.156	74.1333	132.111	90	0.480561	0.967742	0.818182	1	30.707	11.489	10.0754	27.8352	449.067	247.633	0	0	0	0	0	0	0	0	0	0
OEC-07-G3	821	1.21739	144.13	4.57971	0.811594	1.15942	0.782609	0.434783	0.695652	0.217391	1.01449	1.72464	2.5942	0.0869565	0.971014	1.53623	0.550725	0.898551	0.652174	11.2174	6.46377	1.53623	2.13043	1.26087	3.53623	159.928	76	133.449	69	0.456569	0.907895	0.627273	1	28.491	10.1877	9.06386	56.2709	405.739	248.551	0.594595	3	798	807	841	0	0	0	0	0
OEC-07-G3	822	0.25	10.25	5.875	0.125	0.125	1.125	0.25	0.875	0.5	0.75	3	0.5	0.125	1.125	2	1.75	1.875	0.25	5.875	8	0.5	1.625	0.75	19.5	86	66.5	118.375	8	0.547723	1	0.666667	1	7.22	3.65148	3.05505	0	490.5	248	0	0	0	0	0	0	0	0	0	0
OEC-07-G3	823	6.46798	36.7389	2.34483	0.344828	0.674877	0.433498	0.305419	0.413793	0.206897	0.896552	2.21182	2.68473	0.137931	0.635468	2	0.935961	2.18227	0.438424	11.931	20.4236	1.23645	1.85714	1.30049	3.93596	176.867	81.3892	140.901	203	0.628837	0.842324	0.512626	1	59.769	19.1781	14.9117	-19.1607	606.507	247.931	0.546667	3	787	847	861	0	0	0	0	0
OEC-07-G3	824	0	1	1	0	0	0.333333	0	0	0	0	0.666667	1.66667	1	0	1	0.333333	1.66667	0.333333	0	2	1	0.333333	0	0.666667	127.667	38	60.6667	3	0.730297	1	0.75	1	3.093	2.58199	1.76383	-45	259.667	249.333	0	0	0	0	0	0	0	0	0	0
OEC-07-G3	825	0.890411	20.9726	1.61644	0.493151	0.753425	0.410959	0.178082	0.575342	0.123288	0.60274	2.05479	0.890411	0.0821918	0.780822	1.34247	0.821918	1.28767	0.561644	4.08219	4.46575	1.19178	2.09589	1.21918	3.13699	319.849	77.6301	136.466	73	0.557824	0.948052	0.73	1	28.375	10.7329	8.9079	-27.9074	950.411	249.945	0	0	0	0	0	0	0	0	0	0
OEC-07-G3	826	2.84375	62.375	3.0625	0.5625	0.5625	0.53125	0.125	0.25	0.34375	0.5	2	1.375	0.21875	0.75	2.0625	0.59375	1.4375	0.71875	9.40625	3.8125	1.34375	1.3125	1.09375	1.75	73.9375	37.8125	65.7812	32	0.732225	1	0.8	1	17.69	7.81558	5.32291	0	42.125	250	0	0	0	0	0	0	0	0	0	0
OEC-07-G3	827	0.647887	202.127	6.40845	0.873239	0.943662	0.661972	0.352113	0.577465	0.239437	1.19718	1.71831	4.98592	0.0985915	0.450704	2.22535	0.591549	1.19718	0.380282	1.22535	4.83099	1.14085	1.69014	0.985915	4.47887	101.549	36.0563	65.9859	71	0.580424	0.959459	0.717172	1	27.912	10.6572	8.67833	-30.7183	135.944	251.141	0.4	2	815	850	0	0	0	0	0	0
OEC-07-G3	828	0.686567	25.4925	1.89552	0.402985	0.791045	0.597015	0.253731	0.641791	0.313433	0.567164	1.40299	1.28358	0.134328	0.835821	1.47761	0.38806	1.46269	0.358209	2.55224	7.71642	1.0597	1.9403	1.37313	2.95522	157.239	81.4328	145.418	67	0.684801	0.957143	0.553719	1	28.69	11.0932	8.08392	35.0707	422.97	251.179	0.184211	1	807	0	0	0	0	0	0	0
OEC-07-G3	829	1.58621	6.91379	1.01724	0.62069	0.172414	0.37931	0.12069	0.293103	0.137931	0.672414	1.27586	2.01724	0.0689655	0.37931	1.24138	0.517241	1.37931	0.637931	0.793103	3.62069	0.87931	0.724138	0.551724	0.896552	210.845	87.8448	151.534	58	0.693149	0.920635	0.716049	1	25.654	10.2805	7.41011	42.5148	531.569	250.172	0.612903	2	817	848	0	0	0	0	0	0
OEC-07-G3	830	0.915493	176.324	5.94366	1.04225	0.84507	0.535211	0.422535	0.450704	0.28169	0.859155	2.71831	4.70423	0.0985915	0.690141	2.16901	0.774648	1.42254	0.774648	8.85915	23.0282	1.70423	1.92958	1.80282	3.8169	130.789	73.4085	131.254	71	0.542734	0.959459	0.717172	1	27.73	10.5209	8.83659	7.22104	178.014	252.042	0.25	2	816	856	0	0	0	0	0	0
OEC-07-G3	831	1.11765	52.9748	3.17647	0.638655	0.672269	0.689076	0.277311	0.512605	0.260504	0.89916	2.51261	2.01681	0.159664	0.697479	1.94118	0.857143	1.26891	0.605042	2.18487	4.84034	1.48739	2.15126	1.41176	6.44538	300.521	114.849	202.866	119	0.799145	0.88806	0.661111	1	39.796	16.2019	9.7396	-72.0983	811.765	254.168	0.183673	1	801	0	0	0	0	0	0	0
OEC-07-G3	832	0.931034	80.7931	3.81897	0.612069	1.06897	0.474138	0.327586	0.560345	0.387931	0.956897	2.19828	2.53448	0.112069	0.681034	2.00862	0.646552	1.46552	0.775862	24.3017	5.33621	1.65517	2.43103	1.94828	4.64655	362.845	149.888	265.259	116	0.486692	0.958678	0.74359	1	36.703	13.2143	11.5437	77.3624	891.362	251.405	0.26087	3	796	809	862	0	0	0	0	0
OEC-07-G3	833	0.489796	45.898	2.59184	0.326531	0.612245	0.489796	0.326531	0.306122	0.204082	0.571429	2.91837	1.26531	0.204082	0.755102	1.83673	0.755102	1.28571	0.653061	22.8367	5.59184	1.16327	1.91837	1.34694	3	104.796	52.7143	89.5918	49	0.637781	0.942308	0.680556	1	23.14	9.12331	7.02693	30.5976	159.204	252.143	0.285714	1	851	0	0	0	0	0	0	0
OEC-07-G3	834	1.46809	8.68085	2.12766	0.191489	0.425532	0.574468	0.340426	0.893617	0.297872	0.574468	1.3617	2.14894	0.148936	0.851064	2.14894	0.808511	1.7234	0.468085	1	6.25532	1.21277	1.68085	0.93617	1.34043	230.83	87.7021	156.213	47	0.53481	0.979167	0.652778	1	22.214	8.57701	7.24734	-72.5751	115.043	253.17	0.655172	3	819	854	855	0	0	0	0	0
OEC-07-G3	835	0.488189	44.3701	2.37008	0.511811	1.06299	0.480315	0.283465	0.527559	0.188976	0.606299	1.88976	1.99213	0.149606	0.606299	1.6378	0.543307	1.45669	0.417323	1.5748	4.5748	1.00787	1.79528	1.34646	3.64567	168.118	66.0394	117.457	127	0.668047	0.92029	0.705556	1	41.103	15.2025	11.3125	-60.4906	710.78	254.213	0	0	0	0	0	0	0	0	0	0
OEC-07-G3	836	0.666667	9.64198	2.87654	0.246914	0.753086	0.716049	0.419753	0.666667	0.222222	0.753086	2.12346	0.91358	0.160494	0.851852	2.23457	0.839506	1.33333	0.740741	4.98765	10.5802	1.51852	2.71605	1.39506	5.48148	293.074	85.3086	152.938	81	0.576211	0.94186	0.675	1	29.905	11.3347	9.26383	15.0268	761.383	253.519	0.025641	1	846	0	0	0	0	0	0	0
OEC-07-G3	837	7.17593	149.139	5.58333	0.814815	1.36111	0.435185	0.222222	0.509259	0.138889	0.759259	2.59259	2.57407	0.0740741	0.5	1.30556	0.842593	1.91667	0.564815	1.71296	3.98148	1.33333	1.93519	1.5	4.42593	299.343	43.7685	74.6481	108	0.478883	0.830769	0.6	1	42.029	13.3635	11.7315	-57.0763	968.676	253.546	0	0	0	0	0	0	0	0	0	0
OEC-07-G3	838	1.84211	14.5789	2.21053	0.298246	0.789474	0.578947	0.280702	0.473684	0.175439	0.701754	1.82456	1.17544	0.22807	0.719298	2.07018	1.12281	2.24561	0.54386	11.9474	4.5614	1.45614	2.36842	1.98246	6.49123	384.316	142.789	261.526	57	0.557195	0.934426	0.7125	1	26.299	9.71307	8.06555	-24.4496	842.211	254.14	0.354839	1	867	0	0	0	0	0	0	0
OEC-07-G3	839	0.755102	11.7959	3.33673	0.316327	0.734694	0.316327	0.244898	0.55102	0.255102	0.510204	2.17347	0.826531	0.193878	0.704082	1.67347	0.693878	1.13265	0.418367	9.20408	5.61224	1.36735	1.71429	0.989796	3.96939	137.755	50.2449	88.8571	98	0.642494	0.960784	0.753846	1	34.528	13.0183	9.97576	-7.12451	558.133	254.02	0.365854	2	805	806	0	0	0	0	0	0
OEC-07-G3	840	1.24771	21.3028	2.10092	0.33945	0.788991	0.440367	0.275229	0.385321	0.137615	0.504587	1.70642	1.13761	0.12844	0.724771	1.74312	0.504587	1.20183	0.522936	4.31193	4.25688	1.16514	1.53211	1.12844	1.72477	368.55	98.0734	173.862	109	0.817029	0.893443	0.558974	1	40.094	16.0729	9.26759	29.5562	910.009	253.101	0.529412	3	794	859	862	0	0	0	0	0
OEC-07-G3	841	0.801653	218.116	7.28926	1.09917	0.933884	0.570248	0.330579	0.380165	0.305785	0.578512	1.67769	4.71074	0.0909091	0.561983	2.47934	0.644628	1.06612	0.396694	1.20661	4.60331	1.3719	1.50413	1.1405	3.65289	133.983	57.8843	101.942	121	0.471225	0.960317	0.664835	1	38.043	13.3972	11.8166	54.9419	395.149	255.207	0.510204	3	808	821	857	0	0	0	0	0
OEC-07-G3	842	0.580645	44.2742	3.64516	0.483871	0.483871	0.322581	0.258065	0.435484	0.177419	0.419355	2.70968	0.903226	0.129032	0.645161	1	0.66129	0.951613	0.919355	11.8226	3.75806	1.08065	1.16129	0.806452	1.95161	214.081	69.5323	124.935	62	0.460681	0.939394	0.688889	1	26.134	9.59391	8.51523	73.0906	88.8871	256.419	0.5	2	813	863	0	0	0	0	0	0
OEC-07-G3	843	0.615385	203.308	9.23077	1.23077	3.15385	0.923077	0.230769	0.769231	0.384615	0.923077	2.23077	3.07692	0.153846	0.615385	3.07692	1.76923	0.923077	0.384615	3.23077	7	1.38462	1.30769	0.923077	30.3846	46.6923	35.5385	59.5385	13	0.787291	1	0.866667	1	10.106	5.33013	3.28646	0	355	257.154	0	0	0	0	0	0	0	0	0	0
OEC-07-G3	844	0.875	211.708	8.20833	1.01389	4.66667	0.430556	0.277778	0.375	0.263889	0.708333	2.15278	3.51389	0.111111	0.486111	2.25	1.08333	2.88889	0.75	11.25	4.44444	1.83333	1.79167	1.54167	6.26389	206.653	85.7361	152.833	72	0.762975	0.923077	0.666667	1	28.681	12.0383	7.7819	-19.2507	866.292	256.944	0	0	0	0	0	0	0	0	0	0
OEC-07-G3	845	0.395833	5.77083	1.4375	0.229167	0.5625	0.375	0.0416667	0.458333	0.125	0.541667	0.833333	1.1875	0.0416667	0.541667	1.02083	0.645833	0.875	0.208333	0.75	3.60417	0.979167	1.0625	0.770833	2	120.167	60.3958	114.375	48	0.660193	0.923077	0.666667	1	23.231	9.2438	6.94298	23.2177	377.021	257.479	0.172414	2	857	865	0	0	0	0	0	0
OEC-07-G3	846	1.31707	70.8455	9.82114	0.691057	2.72358	0.544715	0.333333	0.682927	0.203252	0.821138	2.68293	2.13008	0.203252	0.780488	2.39837	0.943089	1.53659	0.97561	22.5691	5.92683	1.71545	2.37398	1.66667	16.5691	244.041	113.252	199.618	123	0.657152	0.91791	0.630769	1	40.276	15.0663	11.3563	-27.5154	748.203	257.089	0.519231	6	818	836	852	871	872	877	0	0
OEC-07-G3	847	0.94	20.9	2.26	0.37	0.62	0.53	0.31	0.33	0.11	0.79	2.38	1.78	0.22	0.68	2.13	0.76	1.23	0.59	11.42	9.47	1.23	2.21	1.67	8.66	203.95	108.46	193.92	100	0.571028	0.970874	0.694444	1	34.189	12.6336	10.3713	54.0885	617.04	257.13	0.325581	2	823	861	0	0	0	0	0	0
OEC-07-G3	848	1.21739	6.25362	1.33333	0.224638	0.536232	0.369565	0.246377	0.369565	0.173913	0.630435	1.31884	1.2971	0.130435	0.681159	1.32609	0.652174	0.949275	0.456522	2.61594	5.15942	1.15942	1.15942	0.710145	1.74638	228.717	104.254	187.464	138	0.888663	0.857143	0.605263	1	48.306	20.2884	9.30343	19.2272	533.616	259.268	0.383333	2	817	829	0	0	0	0	0	0
OEC-07-G3	849	0.545455	112.182	5.68182	0.545455	1.13636	0.545455	0.318182	0.590909	0.318182	1.04545	3.27273	3.36364	0.227273	0.681818	2.72727	1.18182	1.5	0.818182	8.68182	45.5909	1.18182	2.04545	1	20.1818	100.909	44.3182	78.0455	22	0.439754	1	0.733333	1	13.77	5.68406	5.10496	0	791.136	259	0	0	0	0	0	0	0	0	0	0
OEC-07-G3	850	0.553571	99.7857	5.05357	0.678571	0.803571	0.357143	0.392857	0.267857	0.196429	0.660714	1.53571	1.69643	0.214286	0.535714	1.44643	0.732143	0.946429	0.767857	12.25	5.83929	1.66071	1.08929	0.732143	0.910714	129.857	82.7321	145.554	56	0.541752	0.933333	0.622222	1	25.58	9.46663	7.95707	18.5105	130.571	259.679	0.5	3	827	855	876	0	0	0	0	0
OEC-07-G3	851	0.688889	38.2333	2.38889	0.388889	0.633333	0.355556	0.311111	0.277778	0.0777778	0.4	2.07778	1.11111	0.0555556	0.433333	1.5	0.444444	1.04444	0.777778	38.0222	3.87778	1.18889	1.54444	1.12222	4.78889	154.078	78.8667	135.156	90	0.481875	0.967742	0.681818	1	31.766	11.5852	10.1515	-12.0609	165.844	259.844	0.380952	2	833	875	0	0	0	0	0	0
OEC-07-G3	852	1.36957	131.152	6.23913	0.619565	1.1087	0.684783	0.532609	0.75	0.271739	1.3913	2.78261	2.54348	0.141304	0.728261	2.69565	1.02174	1.84783	0.706522	8.78261	10.0435	2.19565	2.26087	1.94565	5.76087	274.663	92.6957	166.489	92	0.741058	0.92	0.638889	1	33.916	13.4279	9.01603	39.0462	733.141	258.12	0.44186	3	818	846	871	0	0	0	0	0
OEC-07-G3	853	0.647059	17.6471	2.41176	0.235294	0.764706	0.352941	0.235294	0.529412	0.0588235	0.470588	2.76471	0.470588	0.235294	1.41176	1.82353	1.47059	1.76471	1	1.82353	7.11765	2.29412	0.882353	0.705882	1.58824	116.176	36.7647	62.7647	17	0.610959	1	0.85	1	11.421	5.30899	4.20293	74.8284	74.4118	260.118	0	0	0	0	0	0	0	0	0	0
OEC-07-G3	854	0.415094	10.8491	2.30189	0.245283	0.358491	0.415094	0.339623	0.283019	0.169811	0.490566	1.79245	1.13208	0.0566038	0.396226	1.18868	0.509434	1.16981	0.320755	1.20755	3.83019	1.03774	1.37736	0.867925	2.50943	135.604	54.0377	95.3774	53	0.729217	0.883333	0.602273	1	25.679	10.2383	7.00591	-13.2092	109.698	259.755	0.575758	2	834	874	0	0	0	0	0	0
OEC-07-G3	855	0.454545	154.152	4.69697	1	2.18182	0.69697	0.151515	0.818182	0.30303	1.57576	2.90909	3.9697	0.212121	0.393939	2.63636	0.818182	1.36364	0.575758	1.27273	18.3636	1.39394	1.45455	2.51515	14.1818	76.3333	35.303	61.3333	33	0.440417	0.970588	0.785714	1	17.417	6.93594	6.22704	-77.1209	121.455	259.788	0.454545	3	819	834	850	0	0	0	0	0
OEC-07-G3	856	5.76087	50.2609	2.45652	0.391304	0.304348	0.413043	0.304348	0.608696	0.130435	0.369565	2.8913	1.86957	0.0869565	0.76087	0.978261	0.652174	0.869565	0.391304	1.17391	10.9565	1.15217	1.97826	1.08696	3.32609	91.3043	43.913	77.6522	46	0.716858	0.938776	0.730159	1	22.47	9.34231	6.51364	24.8214	182.761	260.261	0.178571	1	830	0	0	0	0	0	0	0
OEC-07-G3	857	0.441176	7.61765	0.647059	0.235294	0.588235	0.529412	0.5	0.647059	0.176471	0.647059	1.29412	1.58824	0.117647	0.617647	1.82353	0.735294	0.970588	0.382353	0.941176	3.79412	1.11765	1	0.705882	0.941176	151.559	61.1765	108.941	34	0.513161	0.918919	0.693878	1	18.914	7.30609	6.27076	-79.2564	385.647	260.206	0.521739	3	808	841	845	0	0	0	0	0
OEC-07-G3	858	0.388889	10.2778	1.66667	0.222222	0.5	0.5	0.277778	0.333333	0.166667	0.944444	1.88889	0.777778	0.0555556	0.166667	1	0.333333	0.888889	0.611111	0.777778	3.55556	1	0.888889	0.833333	0.888889	79.7778	46.8889	79.5556	18	0.839858	0.947368	0.642857	1	13.96	6.92989	3.76158	-1.5042	549.5	260.556	0	0	0	0	0	0	0	0	0	0
OEC-07-G3	859	0.960526	126.145	4.59211	0.473684	1.01316	0.381579	0.315789	0.684211	0.25	0.868421	3.10526	2.11842	0.105263	0.5	1.92105	0.763158	1.77632	0.736842	14.9342	4.02632	1.23684	2.17105	1.09211	2.38158	266.921	69.1316	120.882	76	0.628429	0.926829	0.690909	1	29.318	11.3108	8.79826	44.6859	914.934	261.803	0.621622	3	840	862	891	0	0	0	0	0
OEC-07-G3	860	0.602564	16.9872	1.82051	0.307692	0.461538	0.346154	0.128205	0.217949	0.153846	0.461538	1.94872	1.34615	0.0769231	0.448718	1.11538	0.410256	1.29487	0.179487	1.23077	2.66667	0.705128	1.37179	0.820513	4.94872	116.41	66.5897	119.321	78	0.63132	0.939759	0.65	1	29.715	11.4966	8.9159	-2.13003	214.487	261.538	0.325	2	884	892	0	0	0	0	0	0
OEC-07-G3	861	1.53763	51.2043	3.25806	0.473118	1.03226	0.612903	0.354839	0.645161	0.247312	0.763441	1.94624	2.23656	0.16129	0.72043	1.62366	0.591398	1.56989	0.397849	0.827957	15.4946	1.26882	1.41935	0.978495	7.37634	224.613	80.7957	144.634	93	0.655621	0.885714	0.645833	1	36.331	12.9503	9.77865	-53.1446	602.237	260.677	0.477273	3	823	847	870	0	0	0	0	0
OEC-07-G3	862	0.967742	48.2796	3.47312	0.526882	0.806452	0.462366	0.236559	0.473118	0.247312	1.04301	4.62366	1.87097	0.215054	0.655914	1.75269	0.709677	2.39785	0.462366	4.30108	5.6129	1.49462	1.62366	1.29032	2.89247	300.022	64.7097	112.269	93	0.796694	0.853211	0.484375	1	40.185	14.9278	9.02211	-59.8329	901.989	262.183	0.509804	4	832	840	859	873	0	0	0	0
OEC-07-G3	863	0.626506	110.59	4.27711	0.566265	1.15663	0.554217	0.192771	0.46988	0.289157	0.421687	2.6988	1.62651	0.144578	0.686747	2.53012	0.963855	1.3494	0.590361	15.6747	5.49398	1.42169	1.53012	1.26506	4.19277	194.831	104.916	185.916	83	0.481343	0.965116	0.754545	1	29.781	11.0713	9.70438	-68.0003	96.8193	263.145	0.236842	1	842	0	0	0	0	0	0	0
OEC-07-G3	864	0.6	30.3	1.9	0.3	0.5	0.4	0	0.2	0	0.8	0.3	0.9	0	0.3	1.5	0.8	0.9	0.3	6.6	2.9	0.8	1.1	0.2	1.2	69.7	47.1	79.7	10	0.587408	1	0.833333	1	8.328	4.08575	3.30656	90	343	262.8	0	0	0	0	0	0	0	0	0	0
OEC-07-G3	865	1.375	2.75	0.25	0	0.125	0.25	0	0	0	0.125	0.75	0.25	0.375	0.375	0.375	0.125	0.75	0.375	0.25	2.125	0.25	0.25	0.5	1	88.5	36.25	55.875	8	0.765333	0.888889	0.666667	1	7.501	4.26009	2.74194	65.593	369	262.25	0.125	1	845	0	0	0	0	0	0	0
OEC-07-G3	866	6.48485	3.81818	1.21212	0.212121	0.424242	0.454545	0.242424	0.181818	0.212121	0.363636	1.24242	0.575758	0.0606061	0.393939	0.757576	0.242424	0.606061	0.151515	7.18182	2.81818	0.848485	1.51515	0.515152	1.12121	56.6667	54.2424	95.5152	33	0.624918	0.970588	0.785714	1	17.326	7.41406	5.78808	55.9298	415.485	262.909	0	0	0	0	0	0	0	0	0	0
OEC-07-G3	867	1.65049	14.6117	2.54369	0.407767	0.854369	0.514563	0.407767	0.592233	0.262136	0.776699	1.50485	1.37864	0.213592	0.660194	1.59223	0.718447	1.12621	0.320388	2.24272	4.33981	1.02913	1.46602	1.00971	1.40777	534.165	169.068	298.301	103	0.844245	0.865546	0.64375	1	40.35	16.8095	9.00917	17.5803	842.806	262.835	0.3	1	838	0	0	0	0	0	0	0
OEC-07-G3	868	0.55102	138.98	6.06122	0.877551	0.693878	0.816327	0.367347	0.591837	0.285714	0.673469	2.22449	3.30612	0.142857	0.653061	2.57143	1	2.02041	0.55102	9.83673	6.59184	1.97959	2	1.32653	3.32653	121.061	58.4694	105.388	49	0.396201	0.98	0.680556	1	22.396	8.36062	7.67642	51.5286	269.633	262.98	0.172414	2	886	899	0	0	0	0	0	0
OEC-07-G3	869	0.461538	14.3077	1.07692	0.153846	0.307692	0.230769	0.173077	0.288462	0.0576923	0.403846	1.51923	0.788462	0.0961538	0.634615	1.26923	0.365385	0.923077	0.230769	3.78846	2.78846	0.865385	0.942308	0.846154	1.86538	151.115	67.9808	120.327	52	0.473623	0.962963	0.8125	1	22.561	8.73495	7.69311	43.8112	147.519	265.288	0.392857	2	875	902	0	0	0	0	0	0
OEC-07-G3	870	0.74359	50.3205	4.02564	0.576923	0.512821	0.512821	0.397436	0.679487	0.230769	0.705128	3.25641	2.19231	0.0897436	0.769231	2.24359	0.782051	1.19231	0.692308	17.9872	6.58974	1.46154	2.01282	1.33333	16.0897	214.654	71.3718	125.756	78	0.901056	0.847826	0.5	1	35.413	15.7235	6.81931	-51.2574	595.474	266.821	0.688889	3	861	880	909	0	0	0	0	0
OEC-07-G3	871	0.672414	14.0862	2.2069	0.896552	0.517241	0.637931	0.189655	0.482759	0.224138	0.5	1.74138	0.948276	0.155172	0.655172	1.44828	0.62069	1.74138	0.672414	11.6724	5.67241	1.62069	2.13793	1.2069	3.93103	239.914	85.7414	158.241	58	0.748707	0.892308	0.644444	1	27.449	11.0039	7.2945	52.8985	737.276	266.086	0.647059	3	846	852	872	0	0	0	0	0
OEC-07-G3	872	1.29787	8.14894	1.21277	0.446809	0.404255	0.382979	0.276596	0.574468	0.148936	0.595745	0.851064	1.19149	0.0425532	0.851064	1.29787	0.829787	1.38298	0.723404	0.93617	3.70213	1.02128	0.93617	0.744681	1.17021	341.83	135.234	241.617	47	0.703836	0.94	0.734375	1	22.652	9.38644	6.66777	58.4696	745.511	266.298	0.814815	3	846	871	877	0	0	0	0	0
OEC-07-G3	873	1.0274	38.3562	2.91781	0.424658	0.657534	0.657534	0.356164	0.69863	0.356164	0.753425	2.53425	1.49315	0.178082	0.726027	1.80822	0.863014	1.23288	0.493151	8.20548	6.28767	1.60274	2.26027	1.16438	2.26027	280.192	91.0548	160.877	73	0.504138	0.973333	0.73	1	27.912	10.4745	9.04598	68.7349	892	266.685	0.171429	1	862	0	0	0	0	0	0	0
OEC-07-G3	874	0.44	26.76	2.44	0.28	0.88	0.24	0.16	0.48	0.2	0.72	1.44	1.36	0.12	0.36	1.52	0.68	0.88	0.28	2.44	5.32	1.48	1.52	0.56	2.12	107.24	33.44	58.24	25	0.596676	0.925926	0.694444	1	15.829	6.52029	5.23241	-21.9518	107.72	266.6	0.368421	1	854	0	0	0	0	0	0	0
OEC-07-G3	875	0.897727	35.875	3.46591	0.420455	0.806818	0.556818	0.295455	0.534091	0.306818	0.534091	2.47727	1.57955	0.238636	1.07955	1.93182	0.636364	0.977273	0.738636	17.8182	7	1.30682	2.375	1.63636	14.1364	189.443	76.8523	132.966	88	0.36689	0.93617	0.666667	1	31.948	11.0848	10.3117	78.9026	157.614	267.818	0.5	3	851	869	902	0	0	0	0	0
OEC-07-G3	876	1.43333	163.567	4.96667	1.06667	0.966667	0.6	0.633333	0.5	0.566667	0.666667	1.7	2.06667	0.133333	0.366667	2.23333	1.63333	2.13333	0.533333	3.06667	21.9333	1.3	1.66667	0.966667	1.43333	86.7333	30.3	50.0333	30	0.698121	1	0.714286	1	17.789	7.53826	5.39724	50.9832	132.9	267.533	0.238095	1	850	0	0	0	0	0	0	0
OEC-07-G3	877	0.5	86.95	3.95	0.475	0.6	0.375	0.175	0.65	0.225	1.425	1.775	2.525	0.05	0.75	1.625	0.6	1.1	0.425	0.925	8.1	1.225	1.5	0.675	1.525	88.675	33.45	58.35	40	0.879947	0.784314	0.519481	1	25.563	11.2086	5.32488	-76.7122	753.2	269.45	0.3	2	846	872	0	0	0	0	0	0
OEC-07-G3	878	0	4.25	2.375	0.25	0.5	0.375	0.125	0.125	0	0.625	0.75	0.5	0	0.625	1	0.75	0.375	0.75	6.375	3.25	1	1.625	0.25	2.375	86.5	27.375	53	8	0.888523	0.888889	0.666667	1	7.964	5.03322	2.3094	63.4349	69	269.5	0	0	0	0	0	0	0	0	0	0
OEC-07-G3	879	0.835821	5.1791	1.56716	0.164179	0.358209	0.477612	0.253731	0.283582	0.0746269	0.567164	1.85075	1.20896	0.119403	0.656716	1.40299	0.731343	0.850746	0.626866	17.194	7.41791	0.985075	1.73134	1	3.79104	154.209	92.2836	165.955	67	0.495644	0.985294	0.676768	1	26.986	10.0385	8.71873	-7.82652	455.194	269.463	0.2	1	883	0	0	0	0	0	0	0
OEC-07-G3	880	0.59434	131.132	10.3113	0.95283	1.4434	0.613208	0.216981	0.481132	0.207547	1.04717	3.28302	3.49057	0.0943396	0.650943	1.86792	0.575472	1.77358	0.415094	2.31132	4.59434	1.27358	1.99057	1.56604	24.8585	184.264	74.0377	131.811	106	0.828919	0.868852	0.509615	1	41.508	16.1393	9.02781	-41.4922	587.358	270.594	0.490196	2	870	911	0	0	0	0	0	0
OEC-07-G3	881	2.35616	94.9863	4.47945	0.856164	0.623288	0.568493	0.39726	0.684932	0.342466	1.56849	2.66438	2.9589	0.143836	0.828767	2.43151	0.636986	1.37671	0.527397	4.33562	5.80137	1.47945	2.36301	1.43151	5.71233	199.164	101.342	176.719	146	0.726666	0.960526	0.701923	1	42.046	16.6553	11.442	64.3438	775.726	266.384	0.185185	1	901	0	0	0	0	0	0	0
OEC-07-G3	882	1.20652	89.5	3.3587	0.597826	0.815217	0.358696	0.26087	0.413043	0.119565	0.456522	2.47826	1.48913	0.163043	0.630435	1.1087	0.913043	0.902174	0.423913	1.02174	4.1087	1.29348	1.42391	1	3.27174	136	61.9783	109.098	92	0.434253	0.929293	0.69697	1	32.411	11.4964	10.3559	-74.6128	43.2065	270.228	0.175	1	897	0	0	0	0	0	0	0
OEC-07-G3	883	0.392157	123.059	4.78431	0.72549	1.64706	0.627451	0.392157	0.529412	0.27451	1.05882	1.82353	3.88235	0.0980392	0.54902	2.31373	0.745098	1.19608	0.568627	5.80392	4.2549	1.09804	1.29412	1.62745	10.6078	87.4314	42.2549	71.5098	51	0.800798	0.944444	0.708333	1	24.339	10.6008	6.34919	-43.6496	465.431	270.922	0.233333	2	879	904	0	0	0	0	0	0
OEC-07-G3	884	0.629032	43.3387	9.06452	0.66129	2.08065	0.596774	0.387097	0.645161	0.225806	0.596774	2.8871	2.14516	0.112903	1.14516	1.85484	0.774194	1.43548	0.693548	6.77419	7.45161	1.95161	2.06452	1.35484	2.93548	188.387	75.5645	131.177	62	0.700875	0.925373	0.704545	1	26.878	10.8267	7.72255	83.5168	209.71	270.887	0.454545	2	860	892	0	0	0	0	0	0
OEC-07-G3	885	1.31507	8.0137	2.06849	0.287671	1.05479	0.547945	0.424658	0.383562	0.273973	1.08219	2.34247	1.28767	0.260274	0.794521	2.21918	0.671233	1.57534	0.424658	1.31507	6.26027	1.32877	1.71233	1.0411	1.30137	322.164	140.233	245.384	73	0.470855	1	0.811111	1	27.606	10.3932	9.16903	-68.0638	230.644	270.918	0.470588	2	892	916	0	0	0	0	0	0
OEC-07-G3	886	4.04706	140.188	5.22353	0.776471	0.847059	0.352941	0.235294	0.317647	0.141176	0.470588	1.78824	2.83529	0.0352941	0.658824	1.10588	0.305882	0.941176	0.329412	12.9765	6.28235	1.28235	0.976471	1.10588	2.41176	101.953	47.4588	84.2941	85	0.755473	0.894737	0.607143	1	34.305	13.2856	8.70447	-77.6284	276	272.106	0.5	4	868	899	926	930	0	0	0	0
OEC-07-G3	887	1.23333	2.62222	0.766667	0.133333	0.7	0.266667	0.166667	0.311111	0.0777778	0.311111	1.63333	0.711111	0.0888889	0.322222	0.811111	0.333333	0.888889	0.4	0.488889	2.51111	0.622222	1.18889	0.611111	1.05556	326.144	137.378	249.9	90	0.387551	0.989011	0.818182	1	30.608	11.2029	10.3273	11.1594	316.711	271.533	0	0	0	0	0	0	0	0	0	0
OEC-07-G3	888	2.37838	197.973	6.74324	2.75676	2.17568	0.621622	0.364865	0.689189	0.297297	0.945946	3.02703	3.56757	0.283784	1.09459	3.2973	1.87838	1.75676	0.756757	16.027	7.63514	2.08108	3.16216	1.78378	7.62162	150.311	62.8514	108.189	74	0.422624	0.961039	0.74	1	27.912	10.3183	9.35154	-32.7256	20.2162	271	0.0833333	1	897	0	0	0	0	0	0	0
OEC-07-G3	889	0.619048	46.4762	3.66667	0.285714	0.380952	0.714286	0.357143	0.738095	0.214286	0.738095	2.71429	1.52381	0.166667	1.02381	1.90476	1.7381	1.64286	0.642857	16.2143	7.19048	1.69048	1.78571	1.35714	8.30952	101.571	44.9286	81.0476	42	0.385891	0.913043	0.65625	1	23.14	7.97507	7.35736	54.2695	346.786	272.024	0.37037	1	912	0	0	0	0	0	0	0
OEC-07-G3	890	0.43956	35.4945	5.1978	0.417582	2.20879	0.824176	0.252747	0.505495	0.318681	0.791209	2.63736	2.30769	0.0879121	1.03297	2.0989	1.01099	1.23077	0.901099	16.4286	6.73626	1.82418	2.14286	1.15385	5.08791	145.582	63.4176	112.615	91	0.47603	0.98913	0.827273	1	31.443	11.5903	10.1928	29.399	428.516	271.363	0	0	0	0	0	0	0	0	0	0
OEC-07-G3	891	0.5	19.4643	2.78571	0.303571	0.625	0.517857	0.0892857	0.5	0.214286	0.732143	1.66071	1.125	0.125	0.660714	1.69643	0.625	1.23214	0.678571	11.5	5.75	1.23214	1.35714	1.23214	2.05357	266.5	52.2857	95.5	56	0.639144	0.982456	0.777778	1	24.149	9.71666	7.47296	-37.8936	915.857	271.429	0.433333	2	859	906	0	0	0	0	0	0
OEC-07-G3	892	0.575758	5.25253	2.0303	0.252525	0.616162	0.626263	0.373737	0.525253	0.363636	0.525253	1.82828	1.07071	0.10101	1.0303	1.90909	0.737374	1.20202	0.818182	22.2626	7.40404	1.53535	2.13131	1.18182	2.48485	158.848	105.414	183.818	99	0.516991	0.942857	0.75	1	34.263	12.4175	10.6293	75.111	220.232	272.101	0.595238	3	860	884	885	0	0	0	0	0
OEC-07-G3	893	0.9375	4.5	0.875	0	0.6875	0.25	0.4375	0.25	0	1.375	1.75	1.5625	0.1875	0.125	1.375	0.5625	0.625	0.375	0.3125	3.8125	1.25	0.5	0.5625	1.3125	165.438	51.125	95.125	16	0.880723	1	0.761905	1	13.1	6.77315	3.20798	81.419	557.125	272.125	0	0	0	0	0	0	0	0	0	0
OEC-07-G3	894	1.20339	121.068	4.89831	0.711864	0.762712	0.644068	0.372881	0.610169	0.118644	0.847458	3.69492	3.16949	0.101695	0.542373	1.89831	1.57627	1.27119	0.694915	2.15254	5.11864	1.52542	2.81356	1.25424	3.27119	271.085	108.644	189.746	59	0.408948	0.967213	0.819444	1	24.893	9.178	8.37546	24.2857	808.136	272.559	0.233333	1	917	0	0	0	0	0	0	0
OEC-07-G3	895	1.04839	47.6613	5.56452	0.419355	1.56452	0.580645	0.306452	0.758065	0.225806	1.16129	2.98387	1.80645	0.16129	1.14516	2.53226	1.5	2.16129	0.677419	8	6.51613	2.3871	2.25806	1.33871	7.95161	178.984	53.2903	93.9032	62	0.874445	0.885714	0.516667	1	29.905	13.2703	6.43777	-31.9733	941.597	271.935	0	0	0	0	0	0	0	0	0	0
OEC-07-G3	896	9.82759	48.931	1.62069	0.344828	0.413793	0.413793	0.413793	0.448276	0.206897	0.413793	1.58621	0.896552	0.0689655	0.344828	0.862069	0.965517	0.793103	0.517241	2.06897	5.44828	1.13793	1.41379	0.965517	1.72414	116.897	51.8966	92.1379	29	0.562939	0.90625	0.591837	1	17.715	6.88705	5.69214	36.31	830	272.931	0	0	0	0	0	0	0	0	0	0
OEC-07-G3	897	30.1644	13.6301	1.67123	0.246575	0.547945	0.410959	0.369863	0.506849	0.178082	0.753425	1.87671	0.794521	0.0958904	0.69863	1.47945	0.438356	1.12329	0.479452	2.15068	4.0411	1.09589	2.79452	1.20548	16.0685	150.986	53.0685	91.3699	73	0.31208	0.935897	0.73	1	28.656	10.0779	9.5746	-88.1901	32.5205	273.384	0.277778	2	882	888	0	0	0	0	0	0
OEC-07-G3	898	0.583333	147.188	9.97917	1.0625	2.4375	0.583333	0.5625	0.5	0.354167	1.125	3.83333	3.54167	0.125	1.1875	2.1875	0.6875	1.27083	0.416667	8.33333	7.27083	1.875	1.875	2.10417	3.125	65.5	38.2292	63.1042	48	0.622573	0.96	0.761905	1	21.825	8.91729	6.97833	-79.8209	258.979	274.083	0.214286	1	899	0	0	0	0	0	0	0
OEC-07-G3	899	1.27419	22.1452	5.30645	0.290323	0.645161	0.5	0.354839	0.5	0.225806	1.24194	2.46774	1.82258	0.145161	0.967742	2.46774	0.790323	1.24194	0.532258	15.3548	6.83871	1.66129	1.8871	1.24194	2.24194	138.161	88.9839	160.323	62	0.796517	0.898551	0.574074	1	28.582	11.86	7.17072	-66.5039	268.177	275.597	0.621622	4	868	886	898	930	0	0	0	0
OEC-07-G3	900	0.5125	52.95	2.175	2.1125	0.4	0.4875	0.225	0.275	0.05	0.325	1.6	1.0375	0.1125	0.5625	1.2	0.8	0.975	0.325	2.325	5.8375	1	4.3375	1.1375	4	187.238	109	192.988	80	0.678995	0.97561	0.727273	1	29.69	11.899	8.73557	27.8154	534.15	274.975	0	0	0	0	0	0	0	0	0	0
OEC-07-G3	901	3.58537	13.3171	1.14634	0.341463	0.756098	0.658537	0.121951	0.585366	0.195122	0.707317	1.97561	1.02439	0.097561	0.707317	2.17073	0.829268	1.17073	0.414634	2.12195	5.46341	1.58537	1.80488	1	2.92683	183.146	68.9268	120	41	0.569711	0.953488	0.640625	1	21.362	8.21117	6.74831	-29.6763	781.902	275.78	0.259259	1	881	0	0	0	0	0	0	0
OEC-07-G3	902	0.896552	27.5977	3.78161	0.333333	0.908046	0.448276	0.275862	0.367816	0.275862	0.436782	1.55172	1.02299	0.172414	0.517241	1.33333	0.448276	2.03448	0.528736	10.977	4.29885	1.09195	1.78161	0.758621	4.51724	153.402	71.9425	129.563	87	0.652789	0.90625	0.564935	1	34.76	12.5062	9.47395	36.2739	149.138	276.655	0.44186	3	869	875	942	0	0	0	0	0
OEC-07-G3	903	0.652174	81.8841	3.10145	0.536232	0.927536	0.391304	0.333333	0.318841	0.144928	1.10145	1.78261	4.49275	0.0869565	0.478261	1.01449	0.318841	0.782609	0.463768	0.768116	3.82609	0.84058	1.4058	1	26.2029	122.246	65.1739	115.333	69	0.447608	0.971831	0.766667	1	26.969	10.032	8.97087	-25.7685	244.87	276.783	0.294118	1	916	0	0	0	0	0	0	0
OEC-07-G3	904	0.833333	3.95	1.1	0.2	0.383333	0.366667	0.183333	0.25	0.15	0.333333	0.783333	0.666667	0.05	0.35	1.1	0.433333	0.85	0.216667	0.55	3.05	0.916667	0.966667	0.683333	0.716667	173.867	70.2833	124.417	60	0.648383	1	0.75	1	24.91	10.1243	7.70777	-20.1616	476.883	276.183	0.03125	1	883	0	0	0	0	0	0	0
OEC-07-G3	905	0.584906	140.717	5.41509	0.811321	1.71698	0.735849	0.415094	0.566038	0.283019	0.849057	3.03774	4.15094	0.0754717	0.679245	2.18868	0.698113	1.75472	0.622642	1.58491	5.9434	1.67925	1.9434	1.96226	32.9245	118.849	49.3585	87.283	53	0.764868	0.929825	0.688312	1	24.819	10.4281	6.71765	10.2186	571.698	276.075	0.129032	1	911	0	0	0	0	0	0	0
OEC-07-G3	906	1.04301	78.2581	2.8172	2.87097	1.95699	0.451613	0.322581	0.430108	0.182796	0.666667	1.95699	1.82796	0.193548	0.677419	1.92473	0.752688	1.58065	0.494624	4.31183	5.47312	1.60215	2.17204	1.47312	3.64516	257.151	57.7957	99.9785	93	0.769399	0.94898	0.65035	1	34.189	13.8949	8.87564	34.2236	927.323	275.731	0.209302	2	891	937	0	0	0	0	0	0
OEC-07-G3	907	0.710145	55.471	4.1087	0.565217	0.804348	0.514493	0.195652	0.543478	0.173913	0.673913	2.34783	1.78986	0.115942	0.586957	1.88406	1.1087	1.50725	0.608696	11.5217	4.99275	1.33333	1.92754	1.10145	6.74638	305.63	80.913	140.529	138	0.736402	0.965035	0.624434	1	42.253	16.5237	11.179	-19.1884	958.413	278.326	0	0	0	0	0	0	0	0	0	0
OEC-07-G3	908	1.57447	8.28723	0.93617	0.212766	0.638298	0.425532	0.297872	0.351064	0.106383	0.56383	1.38298	1.20213	0.12766	0.787234	1.40426	1.20213	0.93617	0.542553	1.05319	4.60638	1.12766	1.53191	1.08511	1.09574	278.66	107.468	190.468	94	0.700298	0.930693	0.712121	1	34.073	13.2573	9.46376	-52.9796	497.819	279.202	0.341463	2	921	943	0	0	0	0	0	0
OEC-07-G3	909	0.84375	112.802	5.88542	0.572917	0.552083	0.385417	0.302083	0.5625	0.322917	0.822917	7.51042	3.34375	0.15625	0.65625	1.5625	0.4375	3.96875	1.0625	25.7708	5.30208	1.23958	1.28125	1.23958	2.61458	257.885	105.271	189.562	96	0.645553	0.941176	0.671329	1	34.189	12.9475	9.88822	-21.9356	606.917	277.406	0.418605	3	870	922	940	0	0	0	0	0
OEC-07-G3	910	0.368421	58.4737	3.23684	0.447368	0.657895	0.526316	0.263158	0.631579	0.210526	0.894737	3.55263	2.94737	0.184211	0.789474	2.68421	0.526316	1.68421	0.736842	1.68421	11.9474	1.63158	1.84211	1.39474	26.7632	91.1842	47.4474	83.3158	38	0.441053	1	0.77551	1	18.914	7.46024	6.69542	51.5061	376.579	278.842	0	0	0	0	0	0	0	0	0	0
OEC-07-G3	911	0.661765	80.4118	3.76471	0.367647	0.602941	0.367647	0.220588	0.367647	0.191176	0.808824	1.83824	2.25	0.0441176	0.602941	1.52941	0.617647	1.41176	0.411765	3.20588	3.79412	1.5	1.44118	1.08824	3.67647	157.191	87.5	161.029	68	0.489383	0.957746	0.68	1	27.449	10.1412	8.84384	-42.7318	582.838	279.471	0.4	2	880	905	0	0	0	0	0	0
OEC-07-G3	912	0.953125	299.969	11.1562	1.23438	0.96875	0.75	0.484375	0.65625	0.15625	1.3125	12.7344	4.29688	0.203125	0.828125	2.28125	0.921875	5.625	0.515625	9.125	5.96875	1.3125	2	1.25	5.9375	102.547	60.1094	113.156	64	0.54931	0.941176	0.64	1	27.176	10.212	8.53337	-62.9342	345.75	280.812	0.485714	2	889	927	0	0	0	0	0	0
OEC-07-G3	913	0.817391	108.583	4.11304	0.565217	1.11304	0.565217	0.147826	0.469565	0.156522	0.652174	2.24348	2.45217	0.0869565	0.756522	1.88696	0.547826	1.17391	0.478261	13.4435	4.69565	1.14783	1.5913	1.37391	6.61739	157.704	88.7826	156.339	115	0.838513	0.798611	0.580808	1	44.684	17.7231	9.657	-80.0753	192.035	277.626	0.107143	1	924	0	0	0	0	0	0	0
OEC-07-G3	914	0.755102	149.082	6.73469	0.897959	1.30612	0.571429	0.387755	0.77551	0.346939	1.12245	3.08163	3.46939	0.265306	0.795918	2.71429	2.10204	2.14286	0.55102	8.40816	8.02041	1.7551	2.02041	1.67347	31.449	101.592	52	90.1633	49	0.350393	0.960784	0.765625	1	22.007	8.24373	7.7211	15.9057	515.551	279.694	0	0	0	0	0	0	0	0	0	0
OEC-07-G3	915	0.3125	4.25	2.125	0.1875	0.4375	0.5	0.4375	0.375	0.125	0.125	0.75	0.6875	0	0.5	1.6875	1	1.125	0.1875	7.1875	3.9375	1.125	0.8125	0.75	1.3125	69.875	37.5625	67.125	16	0.561951	1	0.8	1	10.776	5.03322	4.16333	90	117.5	281	0	0	0	0	0	0	0	0	0	0
OEC-07-G3	916	0.740741	116.037	3.7037	0.592593	1.50617	0.382716	0.209877	0.45679	0.160494	0.419753	1.7284	1.83951	0.160494	0.54321	1.7284	0.604938	1.33333	0.481481	12.0494	4.11111	1.04938	1.30864	1.01235	6.04938	133.605	68.5432	120.654	81	0.550076	0.952941	0.675	1	30.914	11.374	9.49856	-81.6586	235.531	281.222	0.4	2	885	903	0	0	0	0	0	0
OEC-07-G3	917	1.52273	8.09848	1.15909	0.212121	0.545455	0.477273	0.356061	0.55303	0.189394	0.924242	1.60606	1.26515	0.0681818	0.606061	1.71212	0.871212	1.24242	0.424242	1.40909	6.12879	1.41667	1.18939	1.09848	0.780303	235.697	74.5758	135.462	132	0.862982	0.795181	0.534413	1	48.852	19.8342	10.0209	-21.7753	802.97	280.917	0.137931	1	894	0	0	0	0	0	0	0
OEC-07-G3	918	0.612245	84.1939	4.28571	0.816327	0.785714	0.683673	0.377551	0.479592	0.122449	0.989796	3.41837	2.93878	0.142857	0.887755	2.27551	0.765306	1.08163	0.561224	10.2755	5.58163	1.28571	1.85714	1.47959	3.67347	192.347	97.1122	167.306	98	0.615097	0.960784	0.742424	1	32.502	12.6677	9.98786	-31.7744	67.2347	281.98	0	0	0	0	0	0	0	0	0	0
OEC-07-G3	919	0.6	33.8625	1.725	0.4	0.475	0.4375	0.35	0.3125	0.1125	0.6375	1.8	1.15	0.075	0.6875	1.8375	0.375	1.2875	0.4625	13.7125	4.2875	1.2625	2.65	0.9875	3.2125	174.562	86.725	151.387	80	0.610749	0.97561	0.808081	1	29.293	11.4517	9.06776	-22.3923	464.675	283.275	0.25	1	948	0	0	0	0	0	0	0
OEC-07-G3	920	0.736842	25.3158	2.15789	0.210526	0.894737	1.47368	0.578947	0.894737	0.210526	1.57895	3.89474	1.57895	0.315789	1.52632	2.05263	1.31579	2.52632	1.10526	3.52632	9.47368	3	4.05263	1.73684	3.05263	141.053	41.3684	77.7368	19	0.45137	0.95	0.76	1	12.736	5.31796	4.74541	0	888	283.211	0	0	0	0	0	0	0	0	0	0
OEC-07-G3	921	0.742424	32.9242	2.93939	0.439394	0.272727	0.19697	0.166667	0.242424	0.19697	0.469697	1.42424	0.727273	0.0454545	0.393939	1.01515	0.545455	0.833333	0.575758	29.2727	3.04545	1.0303	1.12121	0.575758	12.4848	116.333	55.1667	97.4394	66	0.334551	0.942857	0.66	1	27.085	9.55879	9.00799	-55.0083	487.273	283.621	0.294118	2	908	943	0	0	0	0	0	0
OEC-07-G3	922	0.566038	62.717	2.62264	0.528302	0.622642	0.358491	0.207547	0.471698	0.301887	0.679245	3.56604	2.28302	0.0943396	0.679245	1.56604	1.83019	1.01887	0.622642	16.1509	5.33962	1.09434	1.37736	1.30189	2.35849	178.094	52.9245	95.6792	53	0.694172	0.929825	0.6625	1	25.373	9.97663	7.18127	62.4263	615.377	283.509	0.322581	2	909	940	0	0	0	0	0	0
OEC-07-G3	923	0.833333	13.2222	1.47222	0.166667	0.222222	0.25	0.138889	0.25	0.138889	0.138889	0.722222	0.944444	0.0277778	0.333333	0.611111	0.166667	0.916667	0.138889	2.66667	1.88889	1.13889	1.13889	0.638889	3.72222	230.556	106.639	191.083	36	0.850306	0.837209	0.545455	1	23.967	10.0725	5.30102	82.8977	290.083	283.083	0.653846	2	926	932	0	0	0	0	0	0
OEC-07-G3	924	0.563636	28.8364	1.78182	0.381818	0.509091	0.472727	0.181818	0.309091	0.0363636	0.4	2.12727	1	0.0909091	0.272727	1.58182	0.563636	1.69091	0.236364	8.81818	3.16364	0.872727	1.32727	1.09091	2.43636	158.636	60.5818	104	55	0.511244	0.964912	0.763889	1	24.339	9.16059	7.87294	-38.3639	183.055	284.436	0.433333	2	913	935	0	0	0	0	0	0
OEC-07-G3	925	0.54	89.35	3.19	0.46	2.25	0.54	0.38	0.54	0.24	0.71	2.53	2.88	0.21	0.83	2.11	1.29	1.36	0.6	9.33	18.85	1.53	2	1.23	3.17	141.77	69.72	124.15	100	0.766029	0.869565	0.595238	1	38.316	14.7913	9.50796	59.5504	416.45	285.99	0	0	0	0	0	0	0	0	0	0
OEC-07-G3	926	9.79518	96.8193	3.72289	3.98795	0.686747	0.614458	0.46988	0.518072	0.240964	0.710843	2.83133	5.26506	0.144578	0.73494	1.40964	1.13253	1.18072	0.289157	0.86747	6.86747	1.43373	2.27711	1.21687	3.0241	152.494	74.9277	130.723	83	0.855459	0.873684	0.648438	1	38.018	14.8067	7.66797	-80.0268	282.711	284.373	0.738095	4	886	923	930	970	0	0	0	0
OEC-07-G3	927	0.694915	124.153	5.9661	0.59322	0.627119	0.322034	0.186441	0.288136	0.0847458	0.694915	8.10169	1.84746	0.0847458	0.677966	1.40678	0.508475	3.25424	0.305085	12.3559	4.13559	1.10169	1.30508	1.05085	2.30508	96.2712	54.678	98.5593	59	0.735956	0.936508	0.670455	1	27.06	10.8686	7.35838	-72.1776	337.949	284.915	0.424242	2	912	953	0	0	0	0	0	0
OEC-07-G3	928	0.828283	134.283	5.76768	9.9899	0.79798	0.656566	0.323232	0.393939	0.191919	1	1.80808	2.71717	0.20202	0.656566	2	0.727273	1.11111	0.646465	4.09091	4.27273	1.22222	2.46465	1.74747	10.7273	284.949	92.6869	166.485	99	0.857168	0.961165	0.642857	1	35.595	15.8339	8.15504	57.093	900.323	283.465	0.326087	3	929	945	963	0	0	0	0	0
OEC-07-G3	929	0.966102	102.136	4.50847	0.966102	0.694915	0.491525	0.40678	0.59322	0.288136	1.01695	2.38983	2.44068	0.186441	0.745763	2.08475	0.728814	1.11864	0.423729	1.89831	5.30508	1.15254	2.37288	1.67797	5.55932	291.61	113.424	191.305	59	0.788774	0.907692	0.59596	1	28.193	11.5296	7.08704	-49.5406	911.475	284.051	0.685714	3	928	937	945	0	0	0	0	0
OEC-07-G3	930	3.95714	12.1286	2.24286	1.27143	0.728571	0.585714	0.328571	0.428571	0.228571	0.357143	3.05714	1.9	0.157143	0.8	2.05714	0.857143	1.48571	0.542857	1.6	6.91429	1.34286	1.58571	1.01429	0.885714	238.529	82.0143	147.2	70	0.314624	0.909091	0.777778	1	28.722	9.87653	9.37496	54.0122	273.443	286.229	0.727273	5	886	899	926	956	961	0	0	0
OEC-07-G3	931	0.675439	35.1404	3.01754	0.324561	1.18421	0.649123	0.289474	0.447368	0.175439	0.631579	1.4386	1.86842	0.166667	0.763158	1.63158	0.570175	0.754386	0.77193	34.9386	5.61404	1.35088	1.86842	1.03509	58.307	147.649	94.307	172.544	114	0.511186	0.957983	0.674556	1	36.538	13.1661	11.3158	43.8715	313.061	286.035	0.425532	2	944	962	0	0	0	0	0	0
OEC-07-G3	932	1.27083	51.9167	2.91667	0.416667	0.645833	0.46875	0.28125	0.46875	0.145833	0.583333	2.3125	2.47917	0.15625	0.510417	1.3125	1.07292	1.25	0.4375	3.27083	5.05208	1.19792	1.30208	0.927083	1.125	200.219	90.0833	157.01	96	0.838223	0.834783	0.533333	1	39.069	15.8024	8.61749	61.9575	295.365	288.938	0.571429	3	923	970	982	0	0	0	0	0
OEC-07-G3	933	1.0708	6.0708	2.32743	0.327434	0.530973	0.60177	0.371681	0.566372	0.230088	0.654867	1.93805	0.964602	0.20354	0.929204	2.02655	0.79646	1.53982	0.610619	2.56637	5.78761	1.60177	1.9823	1.35398	1.95575	178.381	79.2035	143.097	113	0.849003	0.889764	0.604278	1	41.384	17.0295	8.99819	-72.3972	542.071	290.805	0.3	2	936	973	0	0	0	0	0	0
OEC-07-G3	934	0.77193	47.7018	4.38596	0.473684	2.01754	0.614035	0.438596	0.894737	0.298246	0.807018	2.10526	0.912281	0.22807	0.807018	1.45614	0.77193	1.15789	0.982456	21.807	5.12281	1.2807	1.94737	1.10526	15.193	149.877	49.2982	86.7368	57	0.522918	0.919355	0.633333	1	25.952	9.44851	8.05375	14.0838	31.5439	287.211	0.25	1	946	0	0	0	0	0	0	0
OEC-07-G3	935	0.769231	119.831	4.26154	1.15385	0.815385	0.907692	0.492308	0.338462	0.0923077	4.81538	2.73846	7.10769	0.153846	0.692308	3.12308	1.53846	2.06154	0.4	1	7.4	1.50769	1.90769	1.64615	8.72308	158.754	76.3077	134.508	65	0.446111	0.970149	0.802469	1	25.927	9.72268	8.70159	46.3846	173.262	286.892	0.4375	2	924	955	0	0	0	0	0	0
OEC-07-G3	936	0.359223	7.3301	1.27184	0.281553	0.262136	0.291262	0.126214	0.252427	0.223301	0.359223	1.41748	0.582524	0.0776699	0.320388	0.805825	0.378641	0.728155	0.699029	27.5728	2.81553	0.737864	1.13592	0.825243	2.57282	152.971	91.6893	155.573	103	0.376316	1	0.780303	1	33.048	11.9522	11.0736	-69.6252	552.883	287.709	0.142857	1	933	0	0	0	0	0	0	0
OEC-07-G3	937	0.807692	108.282	4.60256	0.525641	0.75641	0.410256	0.307692	0.487179	0.25641	0.987179	2.89744	2.11538	0.102564	0.705128	1.92308	0.512821	2.19231	0.628205	21.7821	4.79487	1.48718	2.73077	1.76923	4.4359	402.474	116.192	206.782	78	0.57592	0.906977	0.709091	1	31.071	11.4008	9.32021	32.5945	921.154	287.115	0.702703	3	906	929	952	0	0	0	0	0
OEC-07-G3	938	0.793814	98.4021	4.38144	0.57732	1.73196	0.556701	0.185567	0.402062	0.237113	0.721649	1.75258	2.2268	0.134021	0.835052	1.83505	0.701031	0.907216	0.402062	1.8866	5.02062	1.07216	1.7732	1.09278	12.2371	116.608	47.3608	83.4639	97	0.239064	0.960396	0.734848	1	32.684	11.3562	11.0269	-30.1915	108.784	288.639	0	0	0	0	0	0	0	0	0	0
OEC-07-G3	939	0.5	139.625	6.5625	0.541667	1.54167	0.5	0.291667	0.5	0.375	1.3125	3.25	2.6875	0.25	0.625	2.5	0.708333	1.22917	0.4375	7.83333	5.97917	1.72917	1.95833	1.25	6.47917	94.4792	61.8542	104.042	48	0.462491	0.96	0.857143	1	21.8	8.37939	7.42937	69.7597	592.021	288.625	0.230769	1	940	0	0	0	0	0	0	0
OEC-07-G3	940	0.857143	117.505	5.12088	0.659341	3.69231	0.868132	0.230769	0.67033	0.263736	1	3.03297	2.27473	0.263736	0.813187	2.58242	0.725275	2.27473	0.802198	6.41758	6.71429	1.75824	2.01099	1.98901	34.8681	182.264	76	134.198	91	0.697841	0.968085	0.758333	1	32.667	12.8959	9.23674	-19.8459	603.824	288.505	0.35	3	909	922	939	0	0	0	0	0
OEC-07-G3	941	0.808219	3.32877	1.9589	0.260274	0.561644	0.342466	0.205479	0.438356	0.150685	0.643836	1.84932	1.12329	0.150685	0.671233	1.32877	0.575342	1.16438	0.452055	8.08219	4.82192	1.0411	1.20548	0.726027	0.931507	236.37	131.452	231.356	73	0.608464	0.960526	0.73	1	27.821	10.9156	8.66238	-44.1653	363.575	289.438	0	0	0	0	0	0	0	0	0	0
OEC-07-G3	942	1.03883	3.08738	2.76699	0.262136	0.543689	0.38835	0.291262	0.514563	0.223301	0.456311	1.23301	0.747573	0.106796	0.873786	1.28155	0.543689	1.13592	0.38835	3.90291	5.52427	1.03883	1.23301	0.699029	0.912621	267.33	125.408	220.602	103	0.344012	0.903509	0.609467	1	38.109	12.5866	11.8184	34.5666	143.767	287.65	0.416667	3	902	950	960	0	0	0	0	0
OEC-07-G3	943	1.61644	5.57534	1.42466	0.287671	0.643836	0.383562	0.232877	0.369863	0.150685	0.520548	1.64384	0.890411	0.191781	0.726027	1.17808	0.589041	1.20548	0.39726	2.50685	4.71233	1.09589	1.13699	1.23288	1.23288	360.575	171.521	311.918	73	0.282415	0.9125	0.663636	1	29.409	9.95676	9.55144	55.8765	496.082	289.959	0.657143	4	908	921	965	969	0	0	0	0
OEC-07-G3	944	2	69.3158	2.5614	0.350877	1.08772	0.561404	0.324561	0.342105	0.254386	0.482456	1.65789	2.25439	0.131579	0.666667	1.63158	1.05263	1.35965	0.491228	1.15789	27.3421	1.19298	1.58772	1.04386	2.74561	122.07	59.0965	104.684	114	0.910778	0.890625	0.475	1	44.957	19.8425	8.1929	54.064	322.693	290.921	0.350877	3	931	962	985	0	0	0	0	0
OEC-07-G3	945	0.971831	39.3239	2.47887	0.408451	0.746479	0.676056	0.352113	0.774648	0.225352	0.56338	2.29577	1.64789	0.112676	1.04225	2.56338	0.887324	1.8169	0.71831	9.21127	6.47887	1.67606	2.21127	1.35211	2.4507	396.845	100.972	176.732	71	0.589536	0.934211	0.591667	1	29.153	10.7751	8.70352	-8.97947	906.761	291.859	0.421053	3	928	929	963	0	0	0	0	0
OEC-07-G3	946	0.76699	73	4.85437	0.475728	1.86408	0.572816	0.291262	0.572816	0.203883	0.941748	2.52427	1.91262	0.145631	0.834951	2.34951	0.650485	1.25243	0.699029	8.8932	5.90291	1.32039	1.7767	1.43689	11.2524	142.534	68.3398	120.883	103	0.766297	0.953704	0.624242	1	36.356	14.5661	9.3585	60.6372	40.3107	292.68	0.23913	2	934	974	0	0	0	0	0	0
OEC-07-G3	947	0.316667	179.333	4.91667	0.7	1	0.466667	0.316667	0.483333	0.333333	0.683333	2.05	3.7	0.166667	0.55	1.63333	0.583333	1.5	0.233333	4.71667	4.25	0.983333	1.43333	1.21667	18.6167	86.9333	37.8167	69.3	60	0.516626	0.9375	0.740741	1	25.29	9.5998	8.21945	27.7415	190.7	292.833	0	0	0	0	0	0	0	0	0	0
OEC-07-G3	948	0.587302	17.3492	2.61905	0.84127	0.587302	0.428571	0.285714	0.31746	0.206349	0.873016	2.03175	1.65079	0.174603	0.460317	1.46032	0.412698	1.34921	0.650794	10.254	5.01587	1.19048	2.4127	1.39683	3.15873	167.54	97.8571	173.492	63	0.652927	0.926471	0.7	1	28.458	10.632	8.0529	39.8291	465.667	293.032	0.272727	1	919	0	0	0	0	0	0	0
OEC-07-G3	949	0.557692	5.13462	0.653846	0.0576923	0.192308	0.307692	0.115385	0.384615	0.115385	0.25	0.423077	0.442308	0.0576923	0.211538	0.596154	0.403846	0.615385	0.134615	0.403846	7.32692	0.538462	0.480769	0.307692	0.576923	253.827	94.3462	168.096	52	0.381613	0.981132	0.722222	1	23.231	8.56997	7.92142	55.9125	766.404	292.673	0	0	0	0	0	0	0	0	0	0
OEC-07-G3	950	1.51852	6.04938	1.61728	0.271605	0.703704	0.37037	0.382716	0.54321	0.160494	0.975309	1.51852	2.98765	0.0987654	0.82716	1.85185	0.851852	1.54321	0.604938	1.14815	6.03704	1.50617	1.23457	0.938272	0.839506	358.383	152.963	276.963	81	0.797177	0.920455	0.675	1	33.031	13.6076	8.21554	-55.7329	157.049	294.951	0.675	4	942	955	960	981	0	0	0	0
OEC-07-G3	951	0.96	79.28	10.6	0.76	0.72	0.76	0.76	1.36	0.28	1.48	3.48	2.24	0.4	0.6	2.2	0.76	2.36	1.12	3.8	10.72	2.16	1.64	0.6	52.04	67.56	32.36	57.16	25	0.590419	1	0.694444	1	15.639	6.4289	5.18875	-43.4722	213.92	294.12	0.111111	1	976	0	0	0	0	0	0	0
OEC-07-G3	952	1.76786	72.375	3.66071	0.732143	0.482143	0.321429	0.25	0.392857	0.142857	0.857143	2.25	2.05357	0.285714	0.946429	1.94643	0.660714	3.23214	0.642857	3.23214	4.85714	1	2.05357	1.55357	4.16071	321.804	93.1429	167.429	56	0.682104	0.965517	0.7	1	24.637	9.98235	7.29964	14.6535	923.429	295.821	0.322581	1	937	0	0	0	0	0	0	0
OEC-07-G3	953	0.555556	165.238	5.06349	0.587302	0.68254	0.666667	0.428571	0.444444	0.285714	0.809524	3.1746	2.71429	0.031746	0.698413	1.55556	0.603175	0.857143	0.333333	0.984127	4.7619	0.857143	1.77778	0.984127	2.34921	111.921	64.9365	114.714	63	0.580777	0.969231	0.7	1	25.952	10.0893	8.21335	-9.34724	337.333	295.254	0.205882	1	927	0	0	0	0	0	0	0
OEC-07-G3	954	0.744966	77.6376	4.48993	0.604027	1.5302	0.550336	0.422819	0.489933	0.208054	0.986577	2.97315	2.81208	0.147651	0.973154	2.49664	0.604027	1.79195	0.409396	2.89933	7.57718	1.42953	3.2349	1.41611	6.40268	132.309	62.8591	110.732	149	0.876321	0.78836	0.496667	1	53.566	22.3148	10.7496	-34.7344	516.906	292.96	0.102941	1	994	0	0	0	0	0	0	0
OEC-07-G3	955	0.519481	169.597	5.27273	0.844156	1.05195	0.558442	0.246753	0.324675	0.168831	0.675325	2.02597	2.84416	0.168831	0.688312	1.90909	0.532468	1.23377	0.584416	9.97403	4.05195	1.06494	1.31169	0.896104	6.37662	125.896	72.3636	128.961	77	0.631351	0.939024	0.7	1	29.326	11.418	8.85462	-29.3783	167.831	295.455	0.394737	2	935	950	0	0	0	0	0	0
OEC-07-G3	956	2.49412	175.353	4.94118	0.988235	0.811765	0.647059	0.294118	0.647059	0.258824	0.705882	2.4	3.85882	0.176471	0.717647	2.25882	1.98824	1.2	0.705882	18.3059	30.5059	1.78824	1.67059	1.64706	2.15294	127.6	66.3529	117.094	85	0.601752	0.934066	0.708333	1	32.849	12.0006	9.58465	-70.3798	264.612	295.776	0.538462	4	930	961	978	989	0	0	0	0
OEC-07-G3	957	3.98529	17.1912	1.01471	0.441176	0.838235	0.455882	0.352941	0.441176	0.264706	0.779412	1.91176	1.20588	0.147059	0.529412	1.63235	0.411765	0.794118	0.485294	6.19118	6.88235	1.10294	1.92647	1.23529	2.01471	100.471	49.8824	89.7941	68	0.594592	0.906667	0.686869	1	28.193	10.5221	8.46003	2.15468	394.074	296.25	0	0	0	0	0	0	0	0	0	0
OEC-07-G3	958	6.4375	37.5781	1.70312	0.296875	0.859375	0.46875	0.328125	0.34375	0.171875	0.53125	1.82812	1.25	0.140625	0.5625	1.25	1.03125	1.03125	0.40625	0.734375	9.9375	1.0625	1.82812	1.15625	3.96875	249.422	139.375	238.906	64	0.557228	0.969697	0.8	1	26.026	10.0289	8.32761	-6.0211	733.578	295.594	0.34375	2	979	983	0	0	0	0	0	0
OEC-07-G3	959	1.98343	87.7624	3.62983	0.535912	0.78453	0.447514	0.364641	0.453039	0.171271	0.861878	2.39779	2.32044	0.104972	0.729282	2.02762	1.33149	1.50829	0.403315	2.43646	11.9503	1.52486	2.09392	1.41989	3.98343	209.608	80.674	143.088	181	0.855347	0.878641	0.548485	1	54.906	22.2154	11.5088	19.5333	789.265	298.586	0.197183	1	986	0	0	0	0	0	0	0
OEC-07-G3	960	0.709091	14.4182	1.89091	0.490909	1.18182	0.381818	0.363636	0.290909	0.290909	0.563636	3.10909	1.21818	0.145455	0.8	1.45455	0.581818	1.2	0.672727	28.6364	6.10909	1.43636	1.81818	1.25455	5.30909	254.4	119.345	207.127	55	0.766057	0.887097	0.555556	1	28.094	10.8902	6.99994	51.433	147.055	296.873	0.71875	3	942	950	981	0	0	0	0	0
OEC-07-G3	961	14.7532	49.3506	1.83117	0.285714	0.597403	0.363636	0.350649	0.350649	0.220779	0.805195	1.55844	1.80519	0.0519481	0.649351	1.67532	1.51948	1.14286	0.519481	1.98701	24.7662	1.35065	1.48052	1.11688	4.07792	190.091	92.2208	161.091	77	0.851345	0.916667	0.65812	1	32.022	14.1467	7.42145	71.0677	273.701	298.338	0.8	4	930	956	970	989	0	0	0	0
OEC-07-G3	962	1.83929	23.2857	4.16071	0.178571	1.08929	0.464286	0.357143	0.339286	0.125	0.535714	1.05357	1.83929	0.25	0.678571	1.71429	0.517857	1.32143	0.482143	1.96429	5.91071	1.17857	1.01786	0.875	3	173.143	66	117.232	56	0.766361	0.918033	0.8	1	25.538	10.6974	6.87214	-6.80556	309.661	296.036	0.833333	4	931	944	982	985	0	0	0	0
OEC-07-G3	963	0.666667	108.742	5.93333	0.808333	1.98333	0.6	0.458333	0.791667	0.225	0.8	2.5	2.18333	0.233333	0.8	2.23333	0.8	1.63333	0.716667	9.20833	5.01667	1.425	1.725	1.23333	12.8417	166.358	55.9167	95.9917	120	0.846452	0.659341	0.451128	2	38.754	21.6534	11.5297	-67.4234	899.217	303.917	0.220588	3	928	945	980	0	0	0	0	0
OEC-07-G3	964	0.493671	22.9873	2.63291	0.151899	0.683544	0.582278	0.240506	0.392405	0.202532	0.531646	1.49367	0.835443	0.151899	0.64557	1.37975	0.518987	0.670886	0.531646	6.40506	4.97468	0.962025	1.1519	0.835443	1.44304	113.405	57.7342	103.443	79	0.814025	0.840426	0.552448	1	33.916	14.0291	8.14853	-33.8435	353.139	296.013	0.159091	1	984	0	0	0	0	0	0	0
OEC-07-G3	965	1.79032	4.09677	1.14516	0.370968	0.645161	0.419355	0.403226	0.532258	0.290323	0.66129	2.20968	0.83871	0.0806452	0.645161	1.70968	0.306452	1.14516	0.564516	1.06452	4.48387	1.41935	1.45161	1.03226	0.854839	329.806	113.177	207.113	62	0.775487	0.96875	0.704545	1	27.06	11.3458	7.16332	-72.4808	488.952	298.371	0.484848	3	943	969	1002	0	0	0	0	0
OEC-07-G3	966	1.01613	68.2634	3.30645	0.435484	0.897849	0.521505	0.252688	0.451613	0.225806	0.629032	1.7043	1.5	0.0913978	0.650538	1.68817	0.677419	2.50538	0.55914	6.09677	4.20968	1.49462	1.60753	1.0914	3.33871	254.828	68.9247	121.688	186	0.365087	0.873239	0.607843	1	52.425	16.9862	15.8137	-4.30116	837.543	295.758	0.121212	1	999	0	0	0	0	0	0	0
OEC-07-G3	967	1.15254	24.7627	1.76271	0.254237	0.457627	0.338983	0.254237	0.40678	0.237288	0.711864	1.76271	1.01695	0.118644	0.762712	1.64407	0.508475	1.84746	0.474576	0.932203	3.59322	1.45763	1.11864	0.762712	1.23729	447.153	120.186	208.881	59	0.497294	0.936508	0.728395	1	24.736	9.42655	8.17831	57.6554	963.136	298.203	0.09375	1	1008	0	0	0	0	0	0	0
OEC-07-G3	968	1.13402	17.0619	2.34021	0.443299	0.783505	0.329897	0.402062	0.597938	0.298969	0.659794	2.52577	0.783505	0.185567	0.731959	1.52577	0.783505	1.49485	1.06186	47.6804	5.53608	1.24742	2.31959	1.69072	6.16495	322.711	94.5979	171.258	97	0.378719	0.95098	0.673611	1	33.354	11.6865	10.816	19.9856	863.825	298.227	0.209302	1	977	0	0	0	0	0	0	0
OEC-07-G3	969	1.22951	4.72131	0.983607	0.0983607	0.540984	0.491803	0.278689	0.409836	0.0491803	0.786885	1.54098	1.13115	0.147541	0.557377	1.60656	0.688525	0.983607	0.639344	1.90164	4.72131	1.03279	1.45902	0.606557	0.754098	189.098	83.9016	143.328	61	0.228679	0.884058	0.677778	1	27.895	9.22532	8.98087	-42.1722	497.934	300.361	0.787879	4	943	965	1002	1013	0	0	0	0
OEC-07-G3	970	1.68571	7.8	1.6381	0.428571	0.619048	0.438095	0.314286	0.504762	0.219048	0.971429	1.74286	2.21905	0.0666667	0.895238	1.80952	0.838095	1.09524	0.409524	1.31429	5.65714	1.48571	1.44762	0.819048	1.07619	205.981	87.7524	151.79	105	0.803739	0.84	0.576923	1	39.515	15.6283	9.29855	64.9133	282.8	299.448	0.632653	5	926	932	961	982	1007	0	0	0
OEC-07-G3	971	0.782609	100	4.06522	0.608696	1.01087	0.652174	0.347826	0.434783	0.23913	0.543478	2.46739	1.68478	0.293478	0.913043	1.58696	1.18478	1.8913	0.815217	22.7935	6.6087	1.34783	2.09783	1.43478	3.59783	265.174	76.7826	134.402	92	0.669066	0.884615	0.657143	1	36.24	13.2923	9.87891	-73.3331	938.967	300.652	0	0	0	0	0	0	0	0	0	0
OEC-07-G3	972	0.662651	8.10843	1.37349	0.325301	0.457831	0.542169	0.144578	0.433735	0.301205	0.60241	2.20482	1.62651	0.120482	0.638554	2.24096	0.674699	0.939759	0.349398	1.49398	6.3012	1.16867	2.21687	1.53012	3.25301	173.614	72.3855	129.843	83	0.602515	0.976471	0.691667	1	30.17	11.6032	9.26056	27.6762	376.88	301.771	0.102564	1	1001	0	0	0	0	0	0	0
OEC-07-G3	973	0.797619	46.9524	3.63095	0.321429	2.5119	0.369048	0.464286	0.345238	0.392857	0.678571	2.13095	1.45238	0.142857	0.595238	1.91667	0.714286	2.5119	0.345238	3.7381	4.69048	1.2381	1.71429	1.32143	5.11905	172.619	102.321	179.583	84	0.652623	0.884211	0.587413	1	34.007	12.1465	9.20318	36.6535	534	301.095	0.146341	1	933	0	0	0	0	0	0	0
OEC-07-G3	974	0.729412	92.4941	3.57647	0.6	1.27059	0.564706	0.317647	0.564706	0.305882	3.2	2.10588	1.64706	0.176471	0.705882	2.16471	0.682353	1.56471	0.482353	0.964706	100.518	1.58824	1.90588	1.69412	3.96471	153.8	84.9529	154.741	85	0.480457	0.934066	0.643939	1	32.138	11.468	10.0577	28.4413	28.8471	303.035	0.190476	2	946	1014	0	0	0	0	0	0
OEC-07-G3	975	1	159.257	5.65714	0.985714	0.514286	0.542857	0.714286	1.1	0.4	1.24286	4.11429	5.15714	0.128571	1.05714	3.27143	0.742857	1.81429	0.714286	1.37143	8.64286	1.82857	2.78571	1.88571	5.68571	105.586	39.5429	71.0286	70	0.625037	0.921053	0.636364	1	29.045	10.9687	8.56211	77.8927	83.1714	303.514	0.405405	2	997	1028	0	0	0	0	0	0
OEC-07-G3	976	1.29762	49.4762	5.54762	0.392857	0.5	0.452381	0.357143	0.440476	0.261905	0.583333	1.60714	2.25	0.27381	0.583333	1.67857	0.916667	1.61905	0.416667	1.88095	5.54762	1.72619	1.66667	0.904762	1.96429	222.226	111.357	199.643	84	0.821689	0.954545	0.646154	1	33.61	14.2245	8.10703	-61.3528	221.464	303.083	0.0714286	2	951	1021	0	0	0	0	0	0
OEC-07-G3	977	6.58571	87.8	3.27143	0.757143	0.771429	0.457143	0.314286	0.442857	0.0571429	0.571429	1.48571	1.77143	0.1	0.614286	2.2	0.9	1.18571	0.357143	5.22857	13.1286	1.24286	1.47143	0.9	1.37143	172.186	73.3857	126.843	70	0.752766	0.933333	0.648148	1	29.599	11.8706	7.81429	-71.9934	854.3	303.157	0.583333	2	968	999	0	0	0	0	0	0
OEC-07-G3	978	1.09091	114.036	6.41818	0.818182	1.21818	0.872727	0.254545	0.709091	0.181818	0.945455	3.8	3.21818	0.0545455	0.727273	2.36364	1.03636	1.29091	0.581818	2.98182	7.27273	1.70909	2.30909	2.52727	8.94545	192.909	87.3091	158.418	55	0.763793	1	0.611111	1	25.026	10.629	6.8606	45.2897	254.891	302.455	0.272727	2	956	989	0	0	0	0	0	0
OEC-07-G3	979	0.983607	89.8852	5.08197	0.540984	2.14754	0.672131	0.42623	0.540984	0.262295	0.868852	2.52459	5.70492	0.114754	0.819672	2.18033	0.852459	1.36066	0.311475	1.19672	11.2131	1.7377	2.63934	2.13115	6.78689	269	115.869	197.59	61	0.659589	0.924242	0.677778	1	26.597	10.3528	7.78146	-52.964	727.721	303.557	0.575758	3	958	983	1027	0	0	0	0	0
OEC-07-G3	980	0.987879	44.703	3.45455	0.442424	1.44242	0.424242	0.321212	0.472727	0.163636	0.921212	2.69091	1.78182	0.2	0.769697	2.03636	0.612121	1.69091	0.551515	9.81818	5	1.51515	1.74545	1.58788	6.40606	248.848	75.0364	135.309	165	0.838318	0.699153	0.52381	1	66.592	23.8824	13.0203	-0.422135	881.921	302.727	0.190476	2	963	1006	0	0	0	0	0	0
OEC-07-G3	981	0.567164	4.37313	1.43284	0.19403	0.552239	0.552239	0.373134	0.61194	0.179104	0.686567	1.95522	0.895522	0.253731	0.895522	1.9403	0.80597	1.13433	0.761194	27.2239	15.4776	1.62687	1.83582	1.43284	2.68657	135.463	96.3731	173.746	67	0.685911	0.943662	0.676768	1	27.821	11.0406	8.03406	16.9458	152.433	304.343	0.4	2	950	960	0	0	0	0	0	0
OEC-07-G3	982	1.75	48.0833	2.10256	0.314103	0.923077	0.480769	0.365385	0.410256	0.179487	1.79487	2.24359	2.3141	0.134615	0.679487	1.85256	2.41667	1.08333	0.833333	26.5385	6.23718	1.23718	1.46795	1.54487	2.9359	114.724	67.9167	118.987	156	0.701995	0.871508	0.573529	1	49.464	17.5697	12.5128	40.8946	296.077	301.75	0.714286	5	932	962	970	1007	1012	0	0	0
OEC-07-G3	983	1.13333	67.2889	4.08889	0.311111	0.511111	0.2	0.377778	0.377778	0.133333	0.822222	1.51111	1.97778	0.133333	0.577778	1.33333	0.533333	1	0.311111	2.26667	5.95556	1	1.17778	0.888889	4.2	177.556	90.6444	165.711	45	0.548688	0.957447	0.803571	1	21.709	8.43964	7.05577	13.6885	737.467	304.089	0.5	3	958	979	1027	0	0	0	0	0
OEC-07-G3	984	0.610169	170.203	6.94915	1.01695	1.88136	0.762712	0.559322	0.779661	0.186441	0.830508	3.77966	3.77966	0.338983	0.813559	2.69492	0.779661	1.20339	0.694915	12.6949	6.27119	1.59322	1.81356	1.50847	2.27119	132.39	73.6949	130.373	59	0.438264	0.951613	0.655556	1	25.216	9.37467	8.42639	23.5924	359.746	304.678	0.382353	2	964	1001	0	0	0	0	0	0
OEC-07-G3	985	1.59406	162.386	5.72277	0.752475	5.68317	0.49505	0.376238	0.29703	0.247525	0.930693	3.45545	5.94059	0.0990099	0.594059	2.0396	0.50495	1.26733	0.306931	0.881188	14.0792	0.990099	1.69307	1	4.60396	109.594	42.8515	76.3267	101	0.813169	0.87069	0.673333	1	38.663	15.3393	8.92792	2.99858	312.089	304.812	0.630435	4	944	962	1012	1023	0	0	0	0
OEC-07-G3	986	0.715447	40.8618	6.0813	0.512195	0.528455	0.569106	0.349593	0.406504	0.138211	0.642276	1.91057	1.68293	0.146341	0.658537	1.35772	0.747967	1.30894	0.609756	21.5041	8.17073	1.38211	1.5935	0.918699	11.6098	240.821	79.3821	142.098	123	0.86734	0.87234	0.559091	1	45.883	18.3117	9.11402	13.7906	800.805	305.211	0.428571	2	959	1025	0	0	0	0	0	0
OEC-07-G3	987	1.13953	16.093	2.67442	2.53488	0.77907	0.523256	0.232558	0.627907	0.22093	0.465116	1.60465	0.872093	0.104651	0.825581	1.89535	0.813953	1.15116	0.825581	20.6744	9.31395	1.52326	2.13953	1.24419	5.94186	229.686	69.3488	122	86	0.510983	0.955556	0.651515	1	31.675	11.4464	9.83918	0.811718	760.186	305.663	0.243902	1	1038	0	0	0	0	0	0	0
OEC-07-G3	988	0.545455	51.8523	4.375	0.409091	0.511364	0.363636	0.352273	0.579545	0.295455	0.670455	1.92045	1.93182	0.136364	0.829545	1.44318	0.613636	1.10227	0.477273	1.19318	5.29545	1.02273	1.81818	1	1.82955	166.182	59.1364	107.795	88	0.824397	0.967033	0.733333	1	33.602	14.3816	8.14018	-86.4472	68.6477	306.091	0.195122	1	990	0	0	0	0	0	0	0
OEC-07-G3	989	1.23188	66.2029	2.89855	0.478261	0.405797	0.289855	0.362319	0.507246	0.0434783	0.594203	1.92754	2.42029	0.0869565	0.608696	1.26087	0.507246	1.11594	0.463768	16.9565	4.42029	0.956522	1.52174	1.28986	3.55072	195.942	111.188	195.391	69	0.788309	0.932432	0.638889	1	29.409	12.2715	7.5504	23.0223	262.362	307.13	0.675676	4	956	961	978	1026	0	0	0	0
OEC-07-G3	990	0.568182	80.1932	2.93182	0.534091	0.613636	0.227273	0.181818	0.363636	0.125	0.568182	2.64773	1.95455	0.136364	0.397727	2.13636	0.920455	0.875	0.738636	21.1932	2.72727	1.17045	1.54545	1	2.98864	185.205	101.602	180.25	88	0.674424	0.93617	0.666667	1	32.047	12.5336	9.25413	35.9719	57.8523	307.091	0.238095	1	988	0	0	0	0	0	0	0
OEC-07-G3	991	1.18841	5.36232	1.27536	0.115942	0.666667	0.289855	0.391304	0.463768	0.173913	0.753623	1.53623	0.724638	0.173913	0.405797	1.17391	0.637681	1.13043	0.289855	1.04348	3.75362	1.13043	0.898551	0.84058	1	275.145	119.058	209.696	69	0.805433	0.945205	0.69	1	29.574	12.56	7.44417	-55.1631	101.159	306.188	0.611111	3	997	1000	1033	0	0	0	0	0
OEC-07-G3	992	1.15909	49.7955	2.47727	0.534091	0.909091	0.386364	0.272727	0.375	0.113636	0.5	2.29545	2.03409	0.0909091	0.511364	1.81818	1.07955	1.01136	0.568182	15.2955	13.0114	0.954545	1.22727	1	3.97727	147.92	68.7841	123.92	88	0.735938	0.967033	0.666667	1	32.039	12.9702	8.78146	-33.4425	239.807	308.261	0.390244	3	1021	1022	1035	0	0	0	0	0
OEC-07-G3	993	1.25	18.787	1.84259	0.564815	0.435185	0.407407	0.240741	0.472222	0.148148	0.796296	2.02778	1.59259	0.111111	0.768519	1.83333	0.416667	1.24074	0.490741	2.41667	6.22222	1.27778	1.33333	0.953704	2.72222	273.185	83.0093	148	108	0.896576	0.857143	0.6	1	42.335	18.6698	8.26866	85.3234	819.907	302.231	0.222222	2	1011	1020	0	0	0	0	0	0
OEC-07-G3	994	3.97647	25.5059	1.63529	0.717647	0.764706	0.435294	0.129412	0.541176	0.235294	0.505882	1.78824	2.29412	0.0470588	0.576471	1.72941	0.447059	1.24706	0.258824	4.18824	6.04706	1.10588	1.67059	0.917647	2.96471	169.706	86.5176	150.953	85	0.683192	0.965909	0.726496	1	31.832	12.3888	9.04676	78.3977	519.541	308.565	0.333333	2	954	1032	0	0	0	0	0	0
OEC-07-G3	995	7.08571	127.486	3.2	0.528571	0.614286	0.357143	0.271429	0.614286	0.3	0.957143	3.57143	3.5	0.242857	0.928571	2.47143	0.657143	1.35714	0.628571	1.65714	6.4	1.5	2.1	1.67143	17.9143	119.843	61.4714	105.9	70	0.358208	0.945946	0.7	1	27.366	9.85991	9.20562	39.1171	552.657	308.929	0	0	0	0	0	0	0	0	0	0
OEC-07-G3	996	0.628571	86.1143	2.68571	0.514286	0.771429	0.571429	0.314286	0.457143	0.228571	0.971429	3.22857	2.57143	0.0571429	0.771429	1.8	1.25714	1.74286	0.771429	6.05714	3.65714	1.22857	1.6	1.05714	2.2	148.571	57.3143	105	35	0.676896	0.921053	0.625	1	19.311	8.00492	5.89225	17.2621	617.2	308.743	0.2	1	1030	0	0	0	0	0	0	0
OEC-07-G3	997	0.897727	83.6477	6.28409	0.693182	1.20455	0.715909	0.556818	0.772727	0.375	0.795455	7.10227	2.67045	0.25	1.15909	2.98864	0.761364	3.77273	0.465909	7.17045	8.57955	1.67045	2.01136	1.5	4.11364	217.432	85.0455	151.693	88	0.830515	0.897959	0.571429	1	35.413	14.6156	8.14084	-68.8822	92.8636	307.864	0.636364	3	975	991	1033	0	0	0	0	0
OEC-07-G3	998	0.568807	20.1101	4.00917	0.192661	0.449541	0.293578	0.247706	0.293578	0.155963	0.678899	1.40367	1.54128	0.0550459	0.46789	0.87156	0.284404	0.944954	0.431193	15.578	3.56881	0.844037	1.53211	1.15596	2.72477	142.734	105.156	184.853	109	0.580822	0.981982	0.762238	1	34.925	13.1529	10.7069	-86.9242	470.835	309.183	0.25	1	1010	0	0	0	0	0	0	0
OEC-07-G3	999	0.698113	47.9119	3.69811	0.421384	0.748428	0.540881	0.314465	0.54717	0.157233	0.849057	2.26415	2	0.176101	0.710692	1.9434	0.654088	2.18239	0.836478	26.7862	8.75472	1.50943	1.93082	1.38365	2.28302	288.182	107.44	190.981	159	0.379959	0.807107	0.519608	1	53.682	16.0342	14.8317	19.2023	844.491	308.956	0.409091	4	966	977	1036	1056	0	0	0	0
OEC-07-G3	1000	0.612903	41.1613	2	0.419355	0.66129	0.483871	0.33871	0.451613	0.241935	0.451613	2.14516	1.22581	0.16129	0.645161	1.83871	1.25806	1.30645	0.516129	2.8871	12.129	1.66129	2.64516	1.24194	3.06452	128.387	60.9355	101.435	62	0.609176	0.96875	0.704545	1	26.688	10.141	8.04216	16.1673	112.258	310.597	0.375	2	991	1015	0	0	0	0	0	0
OEC-07-G3	1001	7.85366	5.63415	0.829268	0.195122	0.463415	0.439024	0.414634	0.317073	0.219512	0.390244	0.926829	3.2439	0.0487805	0.512195	1.43902	0.97561	0.853659	0.414634	0.292683	3.39024	0.804878	1.19512	0.585366	1	330.171	157.878	265.78	41	0.67226	1	0.759259	1	20.783	8.54946	6.3293	12.9872	368.098	308.634	0.64	3	972	984	1018	0	0	0	0	0
OEC-07-G3	1002	1.06757	32.2432	1.95946	0.445946	0.743243	0.513514	0.310811	0.418919	0.121622	0.689189	2.37838	1.35135	0.121622	0.972973	1.83784	0.418919	1.06757	0.648649	10.1486	13.8784	1.45946	1.87838	1.21622	3.16216	227.378	108.676	198.392	74	0.786581	0.925	0.711538	1	30.798	12.663	7.81924	87.6112	489.378	309.932	0.864865	5	965	969	1010	1013	1041	0	0	0
OEC-07-G3	1003	1.16129	7.16129	1.09677	0.419355	0.612903	0.870968	0.387097	0.741935	0.193548	0.516129	1.58065	0.806452	0.225806	1.09677	2.19355	2.03226	1	0.16129	1.48387	5.77419	1.35484	1.6129	0.903226	0.774194	134.194	52.6774	92.8065	31	0.628283	0.939394	0.738095	1	17.88	7.32281	5.69704	-16.0075	135.161	311.226	0	0	0	0	0	0	0	0	0	0
OEC-07-G3	1004	1.42623	3.11475	1.09836	0.278689	0.540984	0.409836	0.163934	0.590164	0.147541	0.57377	1.60656	1.04918	0.196721	0.540984	1.70492	0.622951	1.11475	0.278689	1.04918	5.04918	0.819672	1.11475	0.819672	0.819672	287.557	116.59	206.344	61	0.608902	0.983871	0.753086	1	25.282	9.97624	7.91361	51.8141	163.328	310.918	0	0	0	0	0	0	0	0	0	0
OEC-07-G3	1005	10.0482	64.0361	2.3012	0.409639	0.638554	0.39759	0.301205	0.373494	0.168675	0.566265	1.75904	1.12048	0.0843373	0.590361	1.3253	1.84337	1.01205	0.325301	2.86747	18.5663	1.27711	2.33735	1.40964	3.12048	196.157	91.4458	161.904	83	0.588158	0.922222	0.691667	1	31.286	11.6319	9.40722	-7.45325	746.349	311.578	0.2	1	1038	0	0	0	0	0	0	0
OEC-07-G3	1006	0.703125	30.8594	2.3125	0.28125	0.859375	0.5	0.265625	0.8125	0.375	0.765625	2.39062	1.29688	0.265625	0.953125	1.89062	1.10938	1.42188	0.765625	6.84375	5.4375	1.45312	2.09375	0.984375	2.26562	264.125	51.2969	93.7031	64	0.80796	0.853333	0.547009	1	31.096	12.5434	7.39103	-84.1544	870.594	313.062	0.384615	2	980	1036	0	0	0	0	0	0
OEC-07-G3	1007	4.62319	35.3188	2.2029	0.391304	0.695652	0.666667	0.333333	0.550725	0.231884	0.782609	2.76812	2.2029	0.188406	0.927536	1.92754	1.53623	1.27536	0.376812	10.9855	6.68116	1.36232	1.55072	1.53623	2.55072	128.884	56.6957	97.8406	69	0.755629	0.873418	0.570248	1	32.113	11.9836	7.84929	-34.8311	291.29	312.261	0.444444	3	970	982	1012	0	0	0	0	0
OEC-07-G3	1008	1.21186	54.7203	2.67797	0.508475	1.74576	0.423729	0.372881	0.440678	0.177966	0.669492	1.4661	2.07627	0.144068	0.542373	1.72034	0.627119	1.20339	0.635593	13.3814	4.44915	1.32203	1.47458	1.02542	5.27119	348.602	82.8644	145.008	118	0.836223	0.887218	0.605128	1	40.731	17.0816	9.36737	65.8997	953.712	308.915	0.0588235	1	967	0	0	0	0	0	0	0
OEC-07-G3	1009	0.333333	30.1667	3.91667	0.416667	1.33333	0.666667	0.166667	0.666667	0.166667	1	2.41667	1.83333	0.333333	1.16667	2.58333	1.33333	1	0.416667	0.833333	7.58333	1.58333	2.58333	0.416667	1	94.0833	49.9167	84.1667	12	0.795822	1	0.75	1	9.552	5.16398	3.12694	-45	211.667	313.333	0	0	0	0	0	0	0	0	0	0
OEC-07-G3	1010	0.761194	47.4925	3.25373	0.507463	0.776119	0.522388	0.358209	0.462687	0.343284	0.567164	1.68657	0.985075	0.358209	0.716418	1.65672	0.537313	0.820896	0.298507	2.86567	8.13433	1.01493	1.61194	1	3.20896	209.716	60.5075	105.761	67	0.67052	0.87013	0.676768	1	30.062	11.0765	8.21759	89.9074	480.836	312.239	0.75	3	998	1002	1058	0	0	0	0	0
OEC-07-G3	1011	0.886792	13.1509	1.56604	0.415094	0.716981	0.358491	0.113208	0.320755	0.132075	0.471698	1.60377	1.01887	0.132075	0.528302	1.83019	0.679245	1.37736	0.415094	2.09434	4.58491	1.20755	1.28302	0.943396	0.943396	365.472	134.717	242.925	53	0.71237	0.929825	0.736111	1	24.984	10.1061	7.0925	-15.1395	816.642	313.962	0.448276	2	993	1020	0	0	0	0	0	0
OEC-07-G3	1012	1.13636	18.3182	2.45455	0.0227273	0.818182	0.431818	0.136364	0.386364	0.25	0.431818	1.72727	2.06818	0.113636	0.659091	1.93182	0.681818	1.15909	0.340909	5.81818	4.27273	1.20455	1.65909	0.795455	17.2045	180.818	68.6591	124.932	44	0.767119	0.846154	0.55	1	24.273	9.74414	6.25091	64.4199	301.886	312.432	0.689655	4	982	985	1007	1023	0	0	0	0
OEC-07-G3	1013	0.8	46.0706	2.75294	0.458824	2.44706	0.411765	0.247059	0.423529	0.211765	0.470588	1.81176	1.12941	0.152941	0.494118	1.4	0.470588	1.01176	0.294118	1.78824	8.14118	0.964706	1.41176	0.764706	1.88235	131.482	48.8706	87.9647	85	0.775555	0.867347	0.643939	1	35.181	13.5926	8.58073	50.2553	499.353	310.541	0.634146	3	969	1002	1041	0	0	0	0	0
OEC-07-G3	1014	0.864	157.152	6.816	0.648	3.28	0.64	0.36	0.552	0.216	0.744	1.912	2.544	0.168	0.728	1.752	0.792	1.152	0.648	23.784	5.888	1.632	1.92	1.296	25.504	164.416	81.08	142.488	125	0.448963	0.94697	0.686813	1	38.134	13.5007	12.0635	-18.1734	36.288	313.304	0.122449	1	974	0	0	0	0	0	0	0
OEC-07-G3	1015	0.728814	109.949	3.55932	0.576271	0.711864	0.677966	0.254237	0.525424	0.305085	0.677966	2.89831	2.0339	0.118644	0.966102	1.71186	1.9661	1.50847	0.491525	1.45763	25.6271	1.98305	4.18644	1.33898	3.77966	148	93.339	166.322	59	0.26138	0.921875	0.655556	1	25.216	8.925	8.61473	-4.07874	121.475	313.949	0.25	1	1000	0	0	0	0	0	0	0
OEC-07-G3	1016	0.964286	5.91667	1.66667	0.261905	0.440476	0.428571	0.261905	0.333333	0.154762	0.559524	1.03571	1.35714	0.130952	0.440476	1.38095	0.607143	0.97619	0.559524	0.809524	4.05952	1.14286	0.940476	0.583333	0.952381	238.06	68.9048	124.214	84	0.745028	0.94382	0.717949	1	31.65	12.8688	8.58393	-13.6463	7.07143	313.726	0.15	1	1045	0	0	0	0	0	0	0
OEC-07-G3	1017	0.470588	3.70588	0.588235	0	0.176471	0.235294	0.529412	0.823529	0.235294	2.58824	1.05882	2.76471	0.0588235	0.470588	1.17647	0.352941	0.882353	0.529412	0.529412	5.17647	1.17647	1.05882	0.588235	0.529412	159.412	48.2353	88.2941	17	0.610959	1	0.85	1	11.421	5.30899	4.20293	15.1716	19.8824	314.588	0.0714286	1	1045	0	0	0	0	0	0	0
OEC-07-G3	1018	6.52727	4	0.690909	0.145455	0.418182	0.327273	0.163636	0.363636	0.163636	0.327273	1.21818	2.61818	0.163636	0.309091	1.10909	0.836364	0.836364	0.509091	0.363636	3.69091	0.927273	0.909091	0.709091	0.745455	252.873	111.836	199.145	55	0.809776	0.859375	0.714286	1	27.796	11.5077	6.752	5.46333	367.236	315.945	0.59375	2	1001	1062	0	0	0	0	0	0
OEC-07-G3	1019	0.813333	94.9733	7.29333	1.90667	1.18667	0.586667	0.373333	0.586667	0.24	0.866667	2.8	2.82667	0.2	0.92	1.98667	1.37333	2.05333	0.68	1.42667	8.53333	1.28	2.32	1.2	2.74667	153.48	54.1467	94.6	75	0.724802	0.9375	0.694444	1	29.781	11.9464	8.23057	9.23672	433.24	314.427	0.162162	1	1049	0	0	0	0	0	0	0
OEC-07-G3	1020	0.292683	7.17073	1.97561	0.170732	0.292683	0.634146	0.243902	0.439024	0.097561	0.414634	1.29268	0.609756	0.121951	0.487805	1.41463	0.707317	0.829268	0.902439	5.36585	4.5122	1.19512	1.60976	0.756098	2.4878	188.878	63.6341	108.634	41	0.716226	1	0.759259	1	20.138	8.73638	6.09685	-87.0699	825.561	313.951	0.423077	2	993	1011	0	0	0	0	0	0
OEC-07-G3	1021	0.739726	107.945	4.61644	0.630137	1.61644	0.479452	0.273973	0.315068	0.246575	0.739726	3.12329	2.0274	0.136986	0.69863	1.89041	0.643836	1.58904	0.547945	12.4247	4.78082	1.0137	1.78082	1.38356	12.8219	167.411	78.4932	147.452	73	0.735543	0.924051	0.608333	1	31.65	12.2054	8.26891	-39.7825	231.767	314.342	0.605263	4	976	992	1035	1047	0	0	0	0
OEC-07-G3	1022	0.826087	112.326	3.34783	0.695652	1	0.23913	0.130435	0.130435	0.173913	0.673913	2.06522	2.36957	0.0652174	0.304348	1.30435	0.282609	1.19565	0.391304	9.04348	16.7174	0.673913	0.891304	0.891304	6.56522	85.2174	36.8261	66.0435	46	0.893155	0.938776	0.511111	1	25.125	11.7742	5.29544	-34.3685	251.543	314.674	0.333333	3	992	1026	1061	0	0	0	0	0
OEC-07-G3	1023	0.938462	18.8615	1.76923	0.292308	0.446154	0.523077	0.215385	0.292308	0.123077	0.415385	1.23077	2.12308	0.0769231	0.276923	1.15385	0.830769	1.16923	0.230769	12.4769	3.29231	1.04615	1.29231	0.892308	4.13846	170.754	72.0154	128.477	65	0.654359	0.915493	0.65	1	28.838	10.7376	8.11958	35.8298	309.892	314.831	0.735294	3	985	1012	1057	0	0	0	0	0
OEC-07-G3	1024	0.478261	295.652	8.86957	1.65217	1.52174	1	0.652174	1.34783	0.347826	1.17391	5.82609	6.13043	0.0869565	1.6087	2.82609	1.43478	1.34783	0.782609	5.47826	10.3478	2.34783	3	3.6087	1.86957	57.4348	25.4783	42.1304	23	0.420658	0.958333	0.638889	1	14.721	5.87465	5.3296	-61.845	639.696	315.522	0	0	0	0	0	0	0	0	0	0
OEC-07-G3	1025	0.788732	66.3803	2.92958	0.549296	0.732394	0.661972	0.267606	0.492958	0.211268	0.535211	2.39437	1.77465	0.126761	1.12676	2	0.732394	1.40845	0.549296	15.8169	5.07042	1.43662	3.04225	2.08451	3.90141	299.197	94.1127	167.704	71	0.657133	0.922078	0.717172	1	28.747	11.1311	8.39032	2.35472	798.085	314.958	0.694444	3	986	1052	1060	0	0	0	0	0
OEC-07-G3	1026	0.866667	44.3111	2.74444	0.544444	1.22222	0.722222	0.466667	0.477778	0.155556	0.611111	2.86667	2.18889	0.2	0.9	2.15556	0.788889	1.34444	0.555556	16.2	7.34444	1.61111	2.25556	1.18889	3.85556	170.444	85.7	151.367	90	0.594707	0.927835	0.681818	1	33.61	12.2006	9.80858	3.82502	264.289	315.989	0.6	3	989	1022	1061	0	0	0	0	0
OEC-07-G3	1027	0.846154	108.663	4.23077	0.730769	0.701923	0.586538	0.365385	0.413462	0.134615	0.701923	2.69231	1.93269	0.0384615	0.692308	1.69231	1.14423	1.10577	0.394231	4.41346	4.80769	1.44231	1.91346	1.49038	3.59615	166.163	59.4135	105.385	104	0.524009	0.920354	0.727273	1	36.521	12.7803	10.8852	-35.1221	730.317	314.51	0.304348	3	979	983	1059	0	0	0	0	0
OEC-07-G3	1028	0.309859	6.84507	5.91549	0.15493	0.816901	0.267606	0.338028	0.394366	0.352113	0.549296	2.07042	1.85915	0.0985915	0.84507	1.15493	0.478873	1.22535	0.352113	1.87324	3.6338	1.38028	1.90141	1.12676	2.8169	131.296	79.1549	141.563	71	0.617825	0.986111	0.717172	1	27.722	10.8107	8.50061	-66.6409	84.1268	315.549	0.171429	1	975	0	0	0	0	0	0	0
OEC-07-G3	1029	0.977778	52.6667	1.86667	0.288889	0.288889	0.222222	0.266667	0.155556	0.0444444	0.555556	1.15556	2.13333	0.0222222	0.266667	1.04444	0.311111	0.933333	0.288889	1.73333	2.37778	0.533333	1.24444	0.8	2.26667	120.556	63.1778	109.467	45	0.792659	0.957447	0.625	1	22.95	9.93152	6.0549	44.1452	332.556	315.044	0.275862	1	1034	0	0	0	0	0	0	0
OEC-07-G3	1030	0.547619	57.9444	2.40476	0.547619	0.706349	0.388889	0.238095	0.428571	0.206349	0.865079	3.03968	1.33333	0.214286	0.642857	1.52381	0.753968	2.02381	0.809524	17.5794	4.51587	1.35714	1.92063	1.11905	3.14286	220.079	104.706	181.794	126	0.667044	0.954545	0.7	1	38.498	14.7901	11.0189	9.57459	624.976	316.095	0.122449	1	996	0	0	0	0	0	0	0
OEC-07-G3	1031	0.621622	127.23	4.75676	0.797297	1.64865	0.621622	0.391892	0.540541	0.148649	0.702703	2.01351	3.09459	0.135135	0.824324	2.17568	1	1.2973	0.432432	14.973	5.95946	1.91892	1.67568	1.33784	10.8514	99.3649	58.6622	103.716	74	0.488148	0.880952	0.616667	1	32.039	10.7423	9.37549	8.82664	181.662	316.149	0.394737	2	1046	1051	0	0	0	0	0	0
OEC-07-G3	1032	1.66912	11.6985	1.44853	0.463235	0.764706	0.411765	0.375	0.566176	0.183824	0.882353	1.69853	1.72059	0.0955882	0.889706	1.69118	0.544118	1.53676	0.463235	2.49265	4.95588	1.22059	1.47794	1.20588	1.76471	351.551	141.184	251.904	136	0.754961	0.951049	0.772727	1	40.805	16.454	10.7901	-2.90022	528.397	318.199	0.18	2	994	1068	0	0	0	0	0	0
OEC-07-G3	1033	0.688172	31.4086	2.95699	0.344086	0.548387	0.55914	0.322581	0.462366	0.150538	0.688172	3.01075	5.05376	0.139785	0.677419	1.82796	0.623656	1.35484	0.322581	0.989247	10.2473	1.47312	1.73118	1.32258	3.24731	197.699	79.7097	140.484	93	0.692962	0.939394	0.645833	1	33.081	12.9673	9.34907	40.5917	100.559	318.344	0.27907	2	991	997	0	0	0	0	0	0
OEC-07-G3	1034	1.4	70.0381	3.31429	0.380952	0.666667	0.561905	0.32381	0.419048	0.247619	0.67619	2.50476	3.35238	0.247619	0.733333	1.72381	0.67619	2.82857	0.485714	1.9619	5.47619	1.37143	1.67619	1.3619	2.08571	188	88.1524	154.771	105	0.894825	0.772059	0.448718	1	44.792	19.1649	8.55555	69.2636	340.152	318.943	0.482759	3	1029	1048	1096	0	0	0	0	0
OEC-07-G3	1035	0.414634	8.2439	1.09756	0.219512	0.341463	0.268293	0.341463	0.341463	0.268293	1	1	1.73171	0.0487805	0.365854	1.46341	0.512195	1.12195	0.365854	0.780488	5.14634	0.902439	0.95122	0.682927	1.58537	114.024	69.5854	122.78	41	0.293128	0.931818	0.640625	1	20.808	7.54575	7.21429	8.01863	241.512	319.463	0.259259	2	992	1021	0	0	0	0	0	0
OEC-07-G3	1036	1.14721	69.1472	4.26396	0.558376	0.908629	0.456853	0.299492	0.467005	0.111675	0.974619	2.08122	2.62944	0.101523	0.588832	1.72589	0.624365	1.4467	0.51269	1.60914	4.7665	1.15228	1.60914	1.2132	4.51777	342.838	100.543	177.645	197	0.839907	0.794355	0.625397	1	60.157	22.9819	12.473	-85.0718	860.015	322.452	0.185714	3	999	1006	1117	0	0	0	0	0
OEC-07-G3	1037	0.679245	6.54717	1.32075	0.245283	0.679245	0.679245	0.188679	0.566038	0.264151	0.490566	2.33962	0.792453	0.207547	0.735849	1.39623	0.811321	1.03774	0.471698	1.66038	9.03774	1.28302	1.50943	0.792453	4.56604	145.358	57.7736	103.585	53	0.868297	0.929825	0.535354	1	26.713	12.0305	5.96768	-56.2156	198.887	318.509	0.352941	1	1051	0	0	0	0	0	0	0
OEC-07-G3	1038	3.2029	80.2899	2.88406	8.13043	2.97101	0.565217	0.231884	0.463768	0.144928	0.666667	1.69565	1.11594	0.15942	0.521739	1.78261	1.55072	1.17391	0.376812	2.76812	23.7246	1.01449	2.27536	1.28986	4.24638	267.783	100.652	173.232	69	0.258473	0.896104	0.522727	1	31.493	9.95269	9.61448	-85.4123	757.116	315.841	0.74359	4	987	1005	1055	1063	0	0	0	0
OEC-07-G3	1039	1.08333	46.5208	4.40625	0.447917	0.927083	0.5625	0.354167	0.614583	0.322917	0.833333	2.54167	1.98958	0.15625	0.802083	1.78125	0.739583	1.28125	0.708333	23.5312	7.28125	1.48958	2.55208	1.64583	8.34375	322.927	136.115	243.427	96	0.519847	0.941176	0.666667	1	33.172	12.1752	10.4007	-62.99	772.688	319.208	0.372093	2	1055	1064	0	0	0	0	0	0
OEC-07-G3	1040	0.588235	90.8088	2.72059	0.544118	0.279412	0.617647	0.205882	0.352941	0.205882	1.22059	1.70588	2.39706	0.176471	0.529412	1.38235	0.455882	1.01471	0.25	0.588235	4.94118	0.794118	1.42647	1.27941	4.01471	140.912	68.7059	121.735	68	0.692519	0.985507	0.686869	1	26.986	11.0642	7.98169	-26.7987	510.176	320.132	0.25	2	1041	1069	0	0	0	0	0	0
OEC-07-G3	1041	4.45588	6.79412	1.64706	0.397059	1.88235	0.544118	0.485294	0.75	0.191176	0.779412	3.19118	2.26471	0.235294	0.911765	1.95588	0.764706	1.88235	0.897059	13.4559	6.36765	1.67647	1.83824	1.05882	2.58824	250.882	126.382	223.882	68	0.829122	0.931507	0.653846	1	29.227	12.7054	7.10315	-11.8434	496.147	320.426	0.815789	6	1002	1013	1040	1058	1069	1070	0	0
OEC-07-G3	1042	0.550562	51.3708	3.55056	0.382022	0.730337	0.426966	0.314607	0.337079	0.123596	0.719101	3.26966	2.1573	0.0449438	0.52809	1.5618	0.730337	1.23596	0.595506	20.573	3.80899	1.37079	2.02247	1.31461	6.04494	186.213	109.989	196.315	89	0.387663	0.978022	0.674242	1	31.394	11.182	10.3076	12.1088	705.775	320.528	0	0	0	0	0	0	0	0	0	0
OEC-07-G3	1043	0.758621	14.3103	1.65517	0.195402	0.712644	0.390805	0.287356	0.367816	0.287356	0.528736	1.97701	1.71264	0.16092	0.850575	1.83908	0.666667	1.06897	0.505747	8.66667	4.74713	1.03448	1.67816	0.873563	1.45977	148.057	78.3678	134.322	87	0.842916	0.925532	0.659091	1	33.329	14.6747	7.89564	50.4061	219.195	322.506	0.333333	3	1047	1076	1092	0	0	0	0	0
OEC-07-G3	1044	3.13761	57.9266	2.72477	0.495413	0.651376	0.40367	0.394495	0.366972	0.183486	1.26606	1.3945	2.3945	0.0642202	0.46789	1.68807	2.02752	1.63303	0.752294	16.2018	25.8073	1.56881	2.51376	1.61468	5.83486	315.743	106.037	186.183	109	0.780839	0.947826	0.68125	1	37.464	15.0805	9.42127	14.5312	963.349	321.459	0.0638298	1	1108	0	0	0	0	0	0	0
OEC-07-G3	1045	4.44828	85.9655	9	0.603448	0.5	0.362069	0.206897	0.62069	0.137931	0.862069	2.27586	2.7931	0.12069	0.5	2.32759	3.15517	1.06897	0.413793	9.84483	24.6552	1.06897	1.81034	0.724138	2.68966	148.172	54.7759	88.8276	58	0.463823	0.95082	0.58	1	26.151	9.34982	8.28327	2.96127	14.6034	321.586	0.558824	4	1016	1017	1075	1078	0	0	0	0
OEC-07-G3	1046	0.758621	64.6897	4.55172	0.534483	0.982759	0.362069	0.344828	0.689655	0.224138	1.01724	2.77586	2.94828	0.103448	0.62069	2.27586	0.5	1.08621	0.603448	14.2931	5.58621	1.68966	3.5	1.53448	7.2931	181.345	87.3103	154.724	58	0.746901	0.983051	0.716049	1	25.464	10.7356	7.13846	-46.4778	174.69	322.466	0.4375	2	1031	1067	0	0	0	0	0	0
OEC-07-G3	1047	1.7027	17.4324	2.10811	0.405405	0.594595	0.189189	0.189189	0.513514	0.189189	0.324324	1.21622	2.08108	0.0540541	0.648649	1	0.783784	1.56757	0.297297	1.24324	4.81081	1.18919	1.08108	0.837838	2.7027	260.189	97.4595	173.595	37	0.642521	0.948718	0.660714	1	20.32	8.12369	6.22493	-47.5349	229.514	322.243	0.64	3	1021	1043	1076	0	0	0	0	0
OEC-07-G3	1048	1.91597	6.46218	1.2521	0.327731	0.436975	0.352941	0.394958	0.394958	0.252101	0.647059	1.44538	1.64706	0.184874	0.689076	1.58824	0.588235	1.83193	0.638655	0.672269	7.31933	1.28571	1.45378	0.840336	0.739496	207.824	100.429	177.529	119	0.815343	0.915385	0.721212	1	39.887	16.5898	9.60515	11.8312	350.723	321.361	0.55102	3	1034	1062	1080	0	0	0	0	0
OEC-07-G3	1049	0.87013	135.688	4.74026	0.87013	0.909091	0.623377	0.363636	0.675325	0.246753	1.06494	2.41558	4.41558	0.142857	1.12987	2.07792	0.558442	2.07792	0.441558	2.19481	11.7922	1.55844	2.16883	1.38961	6.49351	137.312	64.7273	109.325	77	0.453816	0.939024	0.7	1	29.872	10.6827	9.51932	-49.5852	440.662	322.494	0.405405	3	1019	1077	1085	0	0	0	0	0
OEC-07-G3	1050	0.435484	66.5323	3.48387	0.596774	1.32258	0.419355	0.322581	0.564516	0.354839	0.919355	2.46774	1.37097	0.145161	0.774194	1.62903	0.967742	1.66129	0.564516	1.48387	3.51613	1.3871	3.33871	1.16129	5.80645	132.258	99.7258	173.194	62	0.900031	0.925373	0.681319	1	28.838	13.6467	5.94758	-10.3676	653.323	322.226	0	0	0	0	0	0	0	0	0	0
OEC-07-G3	1051	0.958549	181.642	6.23834	0.823834	1.31088	0.590674	0.502591	0.611399	0.321244	0.917098	1.78756	3.37824	0.181347	0.777202	2.20207	1.25389	1.60104	0.409326	1.41969	8.50777	1.37306	1.80829	1.16062	7.97409	180.959	81.3834	144.073	193	0.907994	0.745174	0.415054	2	61.646	26.8714	11.2587	-79.8178	191.155	326.052	0.423529	3	1031	1037	1099	0	0	0	0	0
OEC-07-G3	1052	0.578125	46.5312	4.28125	0.40625	1.10938	0.3125	0.328125	0.390625	0.234375	0.640625	1.92188	1.57812	0.0625	0.671875	1.90625	0.453125	1.1875	1	37.1562	4.70312	1.23438	2.21875	1.45312	4.84375	286.438	128.172	228.125	64	0.649899	0.984615	0.727273	1	26.316	10.4767	7.96251	-81.5956	804.109	324.312	0.393939	2	1025	1060	0	0	0	0	0	0
OEC-07-G3	1053	0.694444	14	1.27778	0.319444	0.805556	0.472222	0.388889	0.486111	0.402778	0.833333	2.16667	1.40278	0.222222	0.763889	2	0.722222	1.11111	0.611111	9.625	6.01389	1.38889	2.125	1.44444	3	188.083	84.9167	147.333	72	0.746663	0.986301	0.75	1	28.557	11.8444	7.87893	71.1737	157.5	325.069	0.314286	2	1067	1090	0	0	0	0	0	0
OEC-07-G3	1054	0.357143	15.6429	1.83333	0.190476	0.428571	0.452381	0.261905	0.333333	0.047619	0.52381	1.66667	0.857143	0.190476	0.619048	1.57143	0.833333	1.11905	0.333333	7.38095	4.02381	1.11905	1.07143	0.761905	1.19048	94.0952	42.8571	74.6905	42	0.343763	1	0.75	1	20.32	7.63873	7.1732	-86.9797	417.762	324.095	0.2	1	1081	0	0	0	0	0	0	0
OEC-07-G3	1055	1.65714	27.1	2.55714	0.285714	0.857143	0.428571	0.342857	0.557143	0.228571	0.757143	1.87143	1.32857	0.0142857	0.642857	2.02857	0.657143	1.5	0.471429	2.95714	8.27143	1.32857	1.24286	1.01429	1.38571	482.814	186.143	327	70	0.518304	0.897436	0.583333	1	32.229	11.0082	9.41419	-50.7716	763.957	324.257	0.820513	4	1038	1039	1063	1089	0	0	0	0
OEC-07-G3	1056	1.01829	30.378	2.54268	0.323171	1.03049	0.567073	0.365854	0.52439	0.20122	0.823171	1.90854	2	0.158537	0.682927	1.5122	0.567073	1.48171	0.603659	10.4878	5.14024	1.42683	1.87805	1.2561	1.89634	264.805	90.0976	159.53	164	0.76129	0.88172	0.616541	1	49.439	18.6622	12.1008	-75.9857	844.378	326.03	0.229508	3	999	1107	1119	0	0	0	0	0
OEC-07-G3	1057	0.757143	12.8571	4.21429	0.3	0.557143	0.285714	0.214286	0.485714	0.114286	0.6	1.55714	1.41429	0.0571429	0.385714	1.08571	0.571429	0.942857	0.357143	5.82857	3.08571	0.6	1.45714	1.28571	4.91429	141.371	79.5143	141.286	70	0.320758	0.945946	0.7	1	27.457	9.80266	9.2847	72.8296	312.686	324.4	0.257143	2	1023	1074	0	0	0	0	0	0
OEC-07-G3	1058	0.693548	86.1855	4.05645	0.564516	1.55645	0.41129	0.387097	0.572581	0.266129	0.508065	2.32258	1.62097	0.137097	0.693548	1.57258	0.637097	1.24194	0.782258	38.7258	5.90323	1.5	2.67742	1.28226	3.55645	194.242	99.6935	173.185	124	0.699734	0.953846	0.738095	1	38.663	15.1324	10.8106	72.6649	482.21	325.121	0.520833	3	1010	1041	1070	0	0	0	0	0
OEC-07-G3	1059	0.98	453.86	12.6	1.74	1.92	0.76	0.4	0.48	0.22	0.98	4	5.98	0.1	0.92	3.48	0.64	2.72	0.68	5.96	5.26	1.78	1.32	1.34	9.38	138.26	76.62	137.66	50	0.648467	0.961538	0.714286	1	24.058	9.49667	7.22927	-12.0519	737.1	324.56	0.482759	2	1027	1088	0	0	0	0	0	0
OEC-07-G3	1060	0.735632	79.4828	4.77011	0.517241	1.31034	0.597701	0.37931	0.413793	0.218391	0.83908	1.98851	2.17241	0.137931	0.471264	1.77011	0.563218	1.26437	0.37931	13.4943	4.77011	1.21839	1.81609	1.36782	22.8736	267.437	118.46	209.218	87	0.310406	0.945652	0.719008	1	31.013	10.9138	10.3747	-50.1996	793.931	325.115	0.6	3	1025	1052	1064	0	0	0	0	0
OEC-07-G3	1061	1.67901	7.76543	1.91358	0.358025	2.28395	0.382716	0.283951	0.679012	0.234568	0.567901	1.54321	1.19753	0.209877	0.740741	1.64198	0.617284	1.18519	0.54321	1.74074	5.75309	1.28395	1.33333	0.814815	0.975309	304.049	108.741	192.802	81	0.470292	0.964286	0.736364	1	29.789	10.9338	9.64918	20.8475	258.136	325.593	0.526316	4	1022	1026	1093	1094	0	0	0	0
OEC-07-G3	1062	1.32558	4.94186	2.77907	0.55814	0.906977	0.55814	0.302326	0.511628	0.232558	0.662791	2.40698	2.16279	0.0930233	0.767442	2.25581	0.534884	1.45349	0.523256	1.54651	5.24419	1.43023	1.39535	0.790698	1	273.128	107.953	190.535	86	0.623448	0.955556	0.796296	1	31.079	11.9625	9.35304	90	364.849	326	0.368421	4	1018	1048	1080	1104	0	0	0	0
OEC-07-G3	1063	1.26852	173.102	5.40741	0.805556	1.13889	0.481481	0.407407	0.314815	0.166667	0.472222	2.09259	2.39815	0.12037	0.62037	1.53704	0.564815	0.87963	0.481481	11.2407	10.4444	1.06481	4.03704	1.22222	3.19444	244.509	97.537	170.5	108	0.739517	0.947368	0.6	1	37.299	14.4943	9.75666	-60.2871	752.593	326.565	0.387755	4	1038	1055	1089	1103	0	0	0	0
OEC-07-G3	1064	0.907563	160.824	6.46218	0.92437	0.571429	0.478992	0.302521	0.403361	0.210084	0.840336	2.97479	2.84874	0.159664	0.521008	2	0.546218	2.9916	0.655462	10.4538	71.7731	1.38655	1.39496	1.31933	2.57143	163.782	52.4706	93.6891	119	0.573223	0.944444	0.708333	1	37.373	13.8735	11.368	66.6733	781.992	326.966	0.333333	2	1039	1060	0	0	0	0	0	0
OEC-07-G3	1065	0.5	27.4022	1.68478	0.326087	0.608696	0.597826	0.282609	0.413043	0.195652	0.434783	2.57609	1.94565	0.282609	0.771739	1.63043	1.20652	1.29348	0.554348	1.55435	21.3913	1.05435	1.63043	1.05435	8.67391	142.022	64.0543	113.457	92	0.785664	0.929293	0.613333	1	34.768	14.1415	8.74872	-10.5245	40.663	326.402	0	0	0	0	0	0	0	0	0	0
OEC-07-G3	1066	0.459459	1.86486	0.918919	0.162162	0.351351	0.135135	0.216216	0.216216	0.216216	0.513514	1.51351	0.72973	0.162162	0.351351	1.18919	0.432432	0.648649	0.27027	5.83784	2.83784	0.72973	0.864865	0.648649	2	101.676	48.0541	85.5676	37	0.233198	0.973684	0.755102	1	18.641	7.05515	6.86063	-26.7135	53.9189	326.838	0	0	0	0	0	0	0	0	0	0
OEC-07-G3	1067	1.42623	6.11475	1.39344	0.327869	0.491803	0.540984	0.360656	0.52459	0.295082	0.360656	1.63934	0.983607	0.163934	0.754098	1.78689	1	1.27869	0.360656	0.934426	7.09836	1.2623	1.5082	0.95082	0.655738	303.082	119.426	217.607	61	0.516295	0.924242	0.677778	1	26.506	9.72597	8.32943	-74.7628	166.639	326.426	0.666667	3	1046	1053	1090	0	0	0	0	0
OEC-07-G3	1068	0.5	26.4242	1.65152	0.454545	0.348485	0.409091	0.454545	0.287879	0.0909091	0.863636	1.90909	1.77273	0.151515	0.515152	1.42424	0.651515	0.848485	0.530303	6.4697	4.74242	1.30303	1.81818	1.15152	5.16667	156.788	72.0152	125.955	66	0.657428	0.956522	0.666667	1	27.449	10.7467	8.0978	7.07896	539.136	326.576	0.285714	2	1032	1101	0	0	0	0	0	0
OEC-07-G3	1069	0.7	82.7333	6.91111	0.555556	0.666667	0.522222	0.322222	0.488889	0.188889	0.933333	1.95556	1.77778	0.144444	0.722222	2.34444	0.633333	1.42222	0.344444	8.5	4.94444	1.54444	2.06667	1.38889	2.47778	131.167	62.6111	109.922	90	0.875654	0.891089	0.511364	1	37.663	16.0678	7.75974	-18.737	505.956	328.433	0.489362	4	1040	1041	1070	1111	0	0	0	0
OEC-07-G3	1070	0.842105	62.7368	2.31579	0.210526	0.921053	0.25	0.263158	0.276316	0.144737	0.486842	1.40789	1.53947	0.0657895	0.394737	1.30263	0.776316	0.881579	0.315789	5.63158	3.5	0.934211	1.55263	1.25	4.09211	194	101.25	184.276	76	0.409842	0.915663	0.628099	1	29.996	10.6219	9.68887	51.9694	491.763	329.184	0.615385	3	1041	1058	1069	0	0	0	0	0
OEC-07-G3	1071	0.413793	20.0345	3.41379	0.172414	0.517241	0.517241	0.206897	0.344828	0.275862	0.517241	1.62069	1.51724	0.0344828	0.724138	1.86207	0.896552	1.03448	0.655172	13.4483	9.10345	1.55172	1.37931	1.2069	2	99.4828	45	79.7931	29	0.685958	0.966667	0.690476	1	17.326	7.44014	5.41375	-28.4916	147.552	327.138	0.318182	2	1079	1082	0	0	0	0	0	0
OEC-07-G3	1072	0.49697	98.303	4.87879	0.606061	0.581818	0.521212	0.206061	0.339394	0.139394	0.618182	2.18788	1.81212	0.121212	0.624242	1.53333	0.630303	1.39394	0.484848	12.3576	4.81212	1.25455	1.48485	0.963636	2.73333	115.945	60.6909	106.333	165	0.769698	0.771028	0.561224	1	57.395	20.6136	13.1599	-76.4434	393.03	327.285	0.0857143	1	1105	0	0	0	0	0	0	0
OEC-07-G3	1073	1.4878	60.6585	2.80488	0.536585	0.5	0.695122	0.256098	0.353659	0.146341	0.439024	2.13415	1.73171	0.158537	0.963415	1.87805	0.353659	1.09756	0.585366	9.7439	3.76829	1.02439	1.96341	0.963415	12.939	92.5488	54.378	92.9512	82	0.777509	0.88172	0.621212	1	33.428	13.477	8.47531	40.2725	456.195	329.659	0.309524	2	1106	1118	0	0	0	0	0	0
OEC-07-G3	1074	0.560976	16.7683	2.46341	0.487805	0.878049	0.463415	0.207317	0.5	0.268293	0.768293	1.85366	2.7439	0.231707	0.54878	1.67073	0.609756	1.35366	0.256098	1.20732	6.28049	1.62195	1.71951	0.804878	5.07317	154.72	62.8659	111.829	82	0.612399	0.942529	0.745455	1	30.244	11.6189	9.18531	-21.3334	300.939	329.585	0.0263158	1	1057	0	0	0	0	0	0	0
OEC-07-G3	1075	1.03937	17.2047	2.69291	0.307087	0.740157	0.637795	0.299213	0.409449	0.244094	0.456693	1.6378	1.07874	0.125984	0.708661	1.81102	0.834646	1.54331	0.511811	11.5276	7.03937	1.16535	1.89764	1.22047	2.40157	222.89	77.1339	137.614	127	0.525639	0.954887	0.697802	1	39.697	13.9546	11.8713	-48.6481	6.66142	330.205	0.387755	3	1045	1078	1122	0	0	0	0	0
OEC-07-G3	1076	0.416667	92.2333	4.46667	0.683333	1.28333	0.5	0.45	0.433333	0.0833333	0.633333	3.31667	1.91667	0.133333	0.566667	1.25	0.383333	0.916667	0.35	18.75	4.08333	1.13333	1.33333	0.966667	2.85	109.467	57.1167	100.7	60	0.478896	0.952381	0.666667	1	25.489	9.47997	8.3222	50.243	224.833	330.4	0.30303	2	1043	1047	0	0	0	0	0	0
OEC-07-G3	1077	4.32653	22.2041	1.83673	0.183673	0.693878	0.469388	0.387755	0.44898	0.204082	0.428571	1.55102	1.18367	0.183673	0.714286	1.4898	1.40816	1.32653	0.367347	0.591837	8.42857	0.877551	1.71429	1.08163	1.20408	224.408	90.1837	160.939	49	0.743515	0.960784	0.680556	1	23.595	9.78903	6.54611	37.0342	430.776	330	0.535714	3	1049	1081	1085	0	0	0	0	0
OEC-07-G3	1078	23.7959	35.0408	2.83673	0.435374	0.857143	0.578231	0.387755	0.557823	0.306122	0.673469	2.93197	2.01361	0.258503	0.979592	1.87075	0.836735	2.02721	0.544218	12.8027	7.71429	1.51701	1.91837	1.27211	2.31293	181.259	69.9184	124.735	147	0.462467	0.948387	0.7	1	42.054	14.7558	13.083	88.2991	21.483	332.122	0.320755	3	1045	1075	1122	0	0	0	0	0
OEC-07-G3	1079	1.14286	144.471	6.45714	0.757143	2.15714	0.628571	0.214286	0.642857	0.3	0.685714	4.02857	2.5	0.142857	1	2.54286	0.842857	2.02857	0.557143	1.6	9.1	1.64286	2.05714	1.2	3.71429	134.757	56.0857	97.3857	70	0.758548	0.921053	0.636364	1	30.087	12.0929	7.87995	51.907	136.971	330.129	0.435897	3	1071	1082	1109	0	0	0	0	0
OEC-07-G3	1080	1.04225	4.84507	1.28169	0.126761	0.478873	0.394366	0.295775	0.394366	0.225352	0.549296	1.33803	0.830986	0.15493	0.71831	1.29577	0.605634	1.46479	0.352113	0.774648	6.15493	1.09859	1.35211	0.760563	2.35211	236.465	103.394	181.606	71	0.754768	0.946667	0.657407	1	29.045	11.9915	7.86631	14.1782	353.282	330.366	0.710526	4	1048	1062	1096	1104	0	0	0	0
OEC-07-G3	1081	4.51111	230.289	6.82222	1.22222	0.955556	0.466667	0.377778	0.844444	0.0666667	1.17778	2.51111	4.53333	0.288889	0.955556	2.64444	6.22222	1.42222	0.444444	0.822222	31.7778	1.46667	2.02222	1.11111	2.93333	70.1556	32.6222	60.8	45	0.599249	0.9	0.714286	1	23.876	8.88848	7.11579	73.8941	422.267	331.356	0.535714	2	1054	1077	0	0	0	0	0	0
OEC-07-G3	1082	0.516129	36.2258	5	0.774194	1.67742	0.774194	0.451613	0.903226	0.322581	0.612903	3.06452	2.87097	0.225806	1.06452	3.06452	2.22581	1.67742	0.709677	9.67742	15.6452	1.70968	2.12903	1.12903	3	90.6129	57.3548	102.71	31	0.440264	0.911765	0.632653	1	18.914	7.02924	6.31133	71.8838	144.29	333.387	0.608696	3	1071	1079	1109	0	0	0	0	0
OEC-07-G3	1083	0.655738	110.525	3.31148	0.852459	0.836066	0.491803	0.344262	0.52459	0.163934	0.934426	2.39344	1.72131	0.0983607	0.606557	1.39344	2.21311	1.13115	0.704918	5.65574	21.4098	1.63934	2	1.62295	2.65574	170.705	117.574	208.525	61	0.562947	0.968254	0.7625	1	25.282	9.79215	8.09315	21.9037	680.164	331.41	0	0	0	0	0	0	0	0	0	0
OEC-07-G3	1084	2.06098	36.8902	2.58537	0.402439	0.890244	0.402439	0.292683	0.47561	0.182927	0.926829	1.68293	2.03659	0.121951	0.987805	2.08537	0.707317	1.2439	0.47561	1.52439	4.87805	1.42683	1.17073	0.865854	2.43902	377.707	94.4512	168.512	82	0.791463	0.931818	0.630769	1	32.047	13.3898	8.18409	71.4027	885.293	332.207	0.214286	2	1110	1134	0	0	0	0	0	0
OEC-07-G3	1085	1.48571	12.3286	2	0.3	0.485714	0.428571	0.285714	0.357143	0.171429	0.342857	1.61429	2.05714	0.0142857	0.628571	1.67143	0.471429	1.27143	0.728571	2.75714	3.97143	1.28571	0.957143	0.642857	1.15714	266.386	141.257	246.914	70	0.700217	0.897436	0.636364	1	29.88	11.5429	8.24079	45.7232	438.857	333.214	0.605263	3	1049	1077	1106	0	0	0	0	0
OEC-07-G3	1086	1.3125	3.5625	0.875	0.4375	0.59375	0.65625	0.125	0.34375	0.15625	0.53125	1.28125	0.96875	0.21875	0.65625	1.71875	0.375	0.78125	0.34375	3.96875	4.90625	1.3125	1.59375	0.8125	0.8125	205.625	64.0625	117.406	32	0.508261	0.969697	0.653061	1	17.996	7.05158	6.07284	64.4387	324.062	333	0.217391	1	1100	0	0	0	0	0	0	0
OEC-07-G3	1087	0.361111	51.3056	1.94444	0.597222	0.361111	0.430556	0.222222	0.333333	0.111111	0.805556	2.27778	3.48611	0.125	0.583333	1.54167	0.611111	0.819444	0.513889	1.04167	3.48611	1.01389	1.47222	1.13889	7.54167	162.639	86.7222	159.653	72	0.525315	0.972973	0.72	1	27.358	10.4945	8.92985	41.9687	614.222	333.5	0	0	0	0	0	0	0	0	0	0
OEC-07-G3	1088	0.576271	198.034	7.45763	0.983051	1.05932	0.694915	0.398305	0.635593	0.245763	1.40678	3.15254	4.54237	0.20339	0.881356	2.94068	1.05932	2.00847	0.584746	4.44915	5.35593	1.91525	3.29661	1.27119	25.4153	149.441	68.4068	122.881	118	0.829435	0.936508	0.7375	1	40.342	16.7907	9.37934	-12.194	733.89	333.102	0.22449	1	1059	0	0	0	0	0	0	0
OEC-07-G3	1089	0.94	66.04	2.5	0.3	1.1	0.5	0.34	0.16	0.1	0.28	1.52	1.06	0.1	0.42	1.62	0.42	0.72	1	56.48	3.76	1.1	2.34	1.9	5.24	283.14	121.08	218.3	50	0.886558	0.943396	0.694444	1	25.745	12.0279	5.56433	10.3324	765.1	332.14	0.935484	3	1055	1063	1103	0	0	0	0	0
OEC-07-G3	1090	1.7027	3.72973	1.10811	0.108108	0.324324	0.189189	0.189189	0.324324	0.135135	0.378378	1.24324	0.810811	0	0.378378	1.13514	0.378378	0.945946	0.243243	0.648649	2.78378	0.756757	0.72973	0.621622	0.783784	228.216	81.7568	150.054	37	0.617106	0.948718	0.660714	1	19.493	7.90814	6.22275	-29.5905	162.676	334.054	0.4	2	1053	1067	0	0	0	0	0	0
OEC-07-G3	1091	0.361702	19.3191	1.38298	0.489362	0.404255	0.382979	0.297872	0.255319	0.170213	0.489362	1.44681	1.65957	0.0851064	0.468085	1.7234	0.617021	1.68085	0.404255	0.978723	4.55319	1.40426	1.06383	0.787234	3.74468	204.106	50.4681	89.0851	47	0.452672	0.94	0.652778	1	22.586	8.37426	7.46713	60.7394	905.149	334	0.206897	1	1112	0	0	0	0	0	0	0
OEC-07-G3	1092	0.716667	63.6167	3.66667	0.45	1.51667	0.366667	0.25	0.483333	0.0833333	0.75	3.45	2.1	0.0666667	0.35	1.75	0.45	0.95	0.266667	4.36667	4.1	1.5	1.43333	1.23333	2.86667	129.5	77.6667	138.283	60	0.569896	0.983607	0.833333	1	24.984	9.74505	8.00767	32.2529	213.217	334.4	0.333333	2	1043	1123	0	0	0	0	0	0
OEC-07-G3	1093	1.11486	2.88514	1.10135	0.331081	0.554054	0.337838	0.351351	0.412162	0.189189	0.432432	1.18243	1.11486	0.121622	0.790541	1.33784	0.581081	1.22973	0.486486	4.32432	5.38514	1.05405	1.23649	0.797297	1.38514	213.182	70.3784	123.507	148	0.816038	0.942675	0.669683	1	45.122	18.4346	10.6552	36.0463	249.432	336.905	0.142857	1	1061	0	0	0	0	0	0	0
OEC-07-G3	1094	0.647059	93.7647	5.05882	0.490196	3.47059	0.45098	0.352941	0.372549	0.0980392	0.764706	2.80392	5.27451	0.0980392	0.509804	2.76471	0.490196	1.07843	0.411765	0.941176	4.68627	1.31373	1.4902	1.37255	1.84314	102	47.7451	84.5686	51	0.627903	0.927273	0.708333	1	23.694	9.32813	7.26001	-22.0568	265.745	334.235	0.206897	2	1061	1124	0	0	0	0	0	0
OEC-07-G3	1095	0.666667	178.317	5.57143	0.746032	0.84127	0.47619	0.15873	0.365079	0.174603	1.03175	1.84127	5.42857	0.111111	0.730159	1.65079	0.555556	1.15873	0.47619	1.65079	2.88889	1.31746	1.69841	1.57143	3.33333	250.46	119.111	216.714	63	0.557784	0.940299	0.7	1	26.415	9.9915	8.2928	19.6981	819.746	333.762	0.545455	4	1102	1107	1114	1126	0	0	0	0
OEC-07-G3	1096	1.48571	3.54286	1.9	0.228571	0.657143	0.371429	0.242857	0.528571	0.285714	0.642857	1.74286	2.7	0.0857143	0.728571	1.9	1.02857	1.45714	0.714286	0.885714	5.04286	1.44286	1.17143	0.914286	1.58571	235.857	114.671	203.971	70	0.554452	0.945946	0.707071	1	28.284	10.5031	8.74088	-76.3918	341.071	334.814	0.457143	3	1034	1080	1100	0	0	0	0	0
OEC-07-G3	1097	2.77465	9.35211	1.47887	0.492958	0.774648	0.535211	0.211268	0.492958	0.183099	0.56338	2.02817	1.50704	0.126761	0.619718	1.40845	0.690141	1.53521	0.71831	25.507	5.1831	1.35211	1.52113	1.02817	1.90141	142.113	69.1268	121.493	71	0.464844	0.946667	0.788889	1	27.986	10.2634	9.08711	-7.6654	374.521	335.099	0.176471	1	1105	0	0	0	0	0	0	0
OEC-07-G3	1098	0.488372	29.0465	1.4186	0.27907	0.418605	0.232558	0.302326	0.302326	0.209302	0.372093	1.67442	1.4186	0.116279	0.651163	1.27907	0.627907	0.767442	0.395349	6.53488	3.60465	1.37209	1	0.813953	2.25581	113.512	61.093	106.674	43	0.583763	1	0.767857	1	20.32	8.29275	6.73309	-58.9827	105.023	335.186	0	0	0	0	0	0	0	0	0	0
OEC-07-G3	1099	0.848837	22.8605	3.67442	0.372093	1.32558	0.569767	0.348837	0.755814	0.255814	0.686047	2.19767	1.23256	0.139535	1.27907	1.82558	0.674419	1.17442	0.686047	29.3837	9.68605	1.56977	2.45349	1.10465	4.27907	209.814	98.3256	169.512	86	0.538628	0.934783	0.601399	1	32.163	11.6287	9.79772	21.4609	182.523	336.151	0.209302	1	1051	0	0	0	0	0	0	0
OEC-07-G3	1100	1.11111	3.5873	1.06349	0.857143	0.714286	0.539683	0.285714	0.52381	0.174603	0.825397	1.68254	1.52381	0.222222	0.698413	2.42857	1.90476	1.15873	0.571429	1.90476	22.6825	1.8254	1.28571	0.968254	0.968254	235.873	69.5238	123.127	63	0.741416	0.887324	0.63	1	28.466	11.2925	7.57779	45.2372	331.143	336.667	0.428571	2	1086	1096	0	0	0	0	0	0
OEC-07-G3	1101	0.595506	95.573	4.80899	0.41573	1.05618	0.269663	0.269663	0.494382	0.213483	0.606742	2.30337	1.8764	0.101124	0.685393	1.70787	0.41573	0.842697	0.674157	24.0899	4.69663	1.32584	1.78652	1.23596	12.4382	187.562	92.9101	171.315	89	0.700244	0.978022	0.824074	1	31.625	12.7237	9.08348	7.9012	531.629	335.663	0.289474	2	1068	1125	0	0	0	0	0	0
OEC-07-G3	1102	0.357143	11.7857	3.88095	0.452381	0.190476	0.428571	0.333333	0.380952	0.238095	0.809524	1.66667	0.785714	0.238095	0.47619	1.14286	0.452381	0.952381	0.428571	9.2381	5.07143	1.2619	1.54762	1	1.83333	157.881	35.3571	63.8095	42	0.121956	0.933333	0.583333	1	22.123	7.66156	7.60437	33.049	810.952	337.976	0.357143	2	1095	1126	0	0	0	0	0	0
OEC-07-G3	1103	0.911504	158.566	5.59292	7.10619	3.42478	0.513274	0.353982	0.442478	0.221239	0.761062	2.61062	2.9646	0.0973451	0.628319	1.9646	0.849558	1.24779	0.964602	32.2478	4.41593	1.38938	2.0354	1.21239	3.87611	243.575	98.6195	179.221	113	0.890728	0.77931	0.538095	1	49.332	19.52	8.87255	0.108055	759.575	339.062	0.578947	4	1063	1089	1120	1138	0	0	0	0
OEC-07-G3	1104	0.842697	72.7978	3.77528	7.5618	0.955056	0.516854	0.393258	0.539326	0.134831	0.719101	2.31461	2.11236	0.11236	1.06742	2.06742	0.966292	1.44944	0.674157	23.5056	6.1236	1.37079	2.05618	1.19101	20.4494	151.584	67.8876	121.258	89	0.751337	0.872549	0.593333	1	36.521	13.6853	9.03121	-2.1761	358.27	338.82	0.511111	3	1062	1080	1139	0	0	0	0	0
OEC-07-G3	1105	0.780488	3.46341	1.02439	0.146341	0.268293	0.268293	0.390244	0.414634	0.0731707	0.195122	1.36585	0.585366	0.097561	0.585366	1.53659	0.560976	2	0.365854	7.80488	4.85366	0.902439	2.04878	0.804878	2.02439	97.0244	51.0976	91.4634	41	0.587889	0.87234	0.650794	1	22.379	8.27644	6.69516	88.1328	383.634	338.268	0.52	2	1072	1097	0	0	0	0	0	0
OEC-07-G3	1106	0.702703	128.216	7.40541	0.824324	1.72973	0.337838	0.310811	0.5	0.108108	0.635135	2.86486	3.75676	0.135135	0.472973	1.78378	0.648649	1.24324	0.756757	19.2973	4.37838	1.62162	1.41892	1.12162	3.85135	125.203	68.027	121.554	74	0.764392	0.902439	0.569231	1	32.965	12.7092	8.19424	20.2343	445.932	339.27	0.463415	3	1073	1085	1118	0	0	0	0	0
OEC-07-G3	1107	3.64885	34.542	2.29008	0.389313	0.732824	0.48855	0.305344	0.694656	0.259542	0.847328	2.10687	2.72519	0.145038	0.78626	2.01527	0.633588	1.67939	0.480916	1.83969	5.51908	1.33588	1.27481	1.0687	1.34351	239.519	63.313	109.656	131	0.876333	0.813665	0.574561	1	50.688	20.3557	9.80543	-73.1052	831.557	333.405	0.384615	4	1056	1095	1114	1119	0	0	0	0
OEC-07-G3	1108	0.785714	51.3352	3.69231	1.13736	0.813187	0.489011	0.291209	0.538462	0.236264	0.835165	1.84066	1.47253	0.104396	0.752747	1.68681	0.67033	1.96703	0.516484	8.76374	6.52747	1.32418	1.86813	1.17033	2.8956	283.264	80.3791	142.33	182	0.936025	0.739837	0.466667	1	69.081	29.3935	10.3446	71.7268	946.912	336.209	0.119048	2	1044	1161	0	0	0	0	0	0
OEC-07-G3	1109	0.621622	47.5946	2.86486	0.513514	0.945946	0.432432	0.513514	0.675676	0.297297	1.08108	2.64865	1.78378	0.162162	1.54054	2.32432	0.837838	1.16216	0.702703	20.9189	8.81081	2.02703	2.7027	1.2973	2	95.2973	49.4324	84.2432	37	0.537165	0.973684	0.755102	1	18.823	7.59731	6.40816	-49.6849	138	339.784	0.333333	2	1079	1082	0	0	0	0	0	0
OEC-07-G3	1110	1.26705	38.8295	5.00568	0.357955	1.93182	0.403409	0.306818	0.528409	0.1875	0.869318	2.21591	1.90341	0.170455	0.789773	1.86932	0.630682	1.58523	0.4375	2.25	7.21023	1.17045	1.54545	1.14205	3.17614	268.216	72.5966	130.659	176	0.64147	0.818605	0.575163	1	55.361	17.7877	13.6458	-27.7939	873.778	341.25	0.38806	3	1084	1117	1134	0	0	0	0	0
OEC-07-G3	1111	1.26667	30.8533	2.61333	0.4	0.52	0.386667	0.28	0.413333	0.186667	0.72	1.90667	1.90667	0.12	0.546667	1.92	0.786667	1.38667	0.613333	1.46667	4.97333	1.06667	1.49333	0.933333	1.29333	254.267	132.04	234	75	0.389203	0.961538	0.681818	1	29.136	10.3804	9.56194	86.6877	513.453	339.453	0.157895	1	1069	0	0	0	0	0	0	0
OEC-07-G3	1112	0.707692	26.2308	2.07692	0.276923	0.784615	0.6	0.276923	0.630769	0.276923	0.738462	1.72308	0.907692	0.215385	0.723077	1.98462	1.44615	1.26154	0.476923	4.38462	4.95385	1.55385	2.04615	1.30769	5.87692	347.015	78.2923	140.415	65	0.598315	0.955882	0.722222	1	26.415	10.278	8.23539	-51.5756	912.292	340.8	0.454545	3	1091	1129	1141	0	0	0	0	0
OEC-07-G3	1113	2.50877	6.5614	1.54386	0.421053	0.894737	0.473684	0.508772	0.385965	0.210526	1.12281	2.36842	3.24561	0.157895	0.929825	2.17544	0.859649	1.73684	0.666667	1.01754	16.1228	1.42105	1.5614	1.05263	0.824561	308.193	125.298	227.07	57	0.414228	0.966102	0.703704	1	24.364	9.02892	8.21789	81.8417	40.9474	341.333	0	0	0	0	0	0	0	0	0	0
OEC-07-G3	1114	2.93103	24.1724	1.86207	0.275862	1.34483	0.517241	0.275862	0.603448	0.0689655	1	1.81034	2.15517	0.0689655	0.672414	1.65517	0.672414	1.2069	0.655172	33.0345	4.93103	1.43103	2.41379	1.56897	4.74138	350.172	103.776	186.483	58	0.535682	0.852941	0.527273	1	29.136	9.93397	8.38844	-47.5632	825.017	341.879	0.638889	3	1095	1107	1126	0	0	0	0	0
OEC-07-G3	1115	0.35	20.4	1.95	0.35	0.566667	0.283333	0.25	0.366667	0.25	0.6	1.85	1.08333	0.05	0.733333	1.56667	0.65	0.883333	0.8	12.8333	4.61667	1.03333	1.51667	1	7.06667	113.65	59.8333	104.917	60	0.418453	0.9375	0.740741	1	25.009	9.25301	8.40394	63.1292	56.6667	341.917	0	0	0	0	0	0	0	0	0	0
OEC-07-G3	1116	0.833333	55.5833	3.16667	0.416667	0.416667	0.5	0	0.25	0.333333	0.833333	1.58333	1.5	0.166667	0.583333	0.75	0.5	0.333333	0.333333	3.58333	3.25	1.16667	1.25	0.666667	1.33333	83	52.9167	92.1667	12	0.661438	1	1	1	9.436	4.6188	3.4641	0	305.5	342	0	0	0	0	0	0	0	0	0	0
OEC-07-G3	1117	1.0678	35.3559	2.52542	0.466102	0.754237	0.40678	0.220339	0.398305	0.20339	0.550847	1.72034	1.51695	0.0762712	0.533898	1.57627	0.550847	1.20339	0.355932	1.98305	3.91525	0.991525	0.983051	0.889831	1.20339	317.915	103.398	185.364	118	0.791995	0.776316	0.578431	1	46.76	17.0705	10.422	3.04	856.517	341.695	0.440678	4	1036	1110	1119	1148	0	0	0	0
OEC-07-G3	1118	0.916667	175.036	5.40476	0.714286	2.09524	0.559524	0.285714	0.511905	0.297619	0.714286	1.59524	2.44048	0.0714286	0.702381	1.9881	0.77381	1.19048	0.404762	1.08333	5.69048	1.36905	1.45238	0.738095	2.14286	132.821	37.131	64.381	84	0.776638	0.893617	0.717949	1	34.048	13.5429	8.53134	87.718	458.107	341.012	0.435897	3	1073	1106	1145	0	0	0	0	0
OEC-07-G3	1119	0.844156	43.0519	2.54545	0.545455	0.714286	0.597403	0.220779	0.467532	0.272727	0.571429	2.28571	1.93506	0.246753	0.623377	1.62338	0.571429	1.23377	0.545455	13.9221	5.03896	1.68831	2.19481	1.80519	3.71429	411.506	133.844	233.662	77	0.674695	0.950617	0.712963	1	30.054	11.672	8.61504	61.8969	843.013	343.013	0.567568	4	1056	1107	1117	1148	0	0	0	0
OEC-07-G3	1120	1.77679	19.0804	2.50893	0.321429	0.767857	0.625	0.339286	0.633929	0.214286	0.982143	1.86607	1.90179	0.133929	0.660714	1.9375	0.705357	1.73214	0.616071	9.35714	10.7946	1.61607	2.0625	1.35714	2.36607	401.027	132.732	241.545	112	0.389262	0.933333	0.615385	1	38.308	12.8308	11.8188	75.7032	770.661	346.321	0.469388	4	1103	1138	1151	1160	0	0	0	0
OEC-07-G3	1121	1.07317	69.1341	3.90244	0.719512	3.7561	0.573171	0.292683	0.487805	0.219512	0.768293	2	2.47561	0.146341	0.707317	1.63415	0.560976	1.04878	0.597561	2.21951	5.20732	1.4878	1.68293	1.18293	9.46341	346.695	62.6951	112.829	82	0.765251	0.88172	0.569444	1	33.354	13.0545	8.40362	-52.6769	965.756	344.28	0.309524	2	1131	1154	0	0	0	0	0	0
OEC-07-G3	1122	12.6967	98.4262	3.85246	0.729508	0.811475	0.352459	0.393443	0.434426	0.163934	0.52459	2.08197	2.42623	0.139344	0.827869	1.70492	0.696721	1.18852	0.54918	2.11475	4.69672	1.16393	1.72131	1.12295	2.36885	143.533	53.918	95.8443	122	0.52647	0.931298	0.721893	1	39.887	13.8249	11.7538	55.937	10.9836	343.787	0.25	2	1075	1078	0	0	0	0	0	0
OEC-07-G3	1123	7.09677	37.7742	2.21505	0.784946	0.88172	0.397849	0.290323	0.44086	0.27957	0.956989	2.33333	3.32258	0.11828	0.956989	1.48387	2.10753	1.10753	0.408602	1.2043	6.46237	1.10753	1.64516	1.22581	3.11828	171.667	73	128.355	93	0.758049	0.958763	0.664286	1	33.908	13.6946	8.93161	20.8502	208.011	344.355	0.372093	2	1092	1149	0	0	0	0	0	0
OEC-07-G3	1124	0.671053	12.6974	1.68421	0.223684	0.578947	0.421053	0.328947	0.407895	0.157895	0.394737	1.36842	1.34211	0.105263	0.578947	1.5	0.986842	0.934211	0.368421	7.38158	4.80263	1.35526	1.69737	1.05263	25.75	166.566	75.0263	135.632	76	0.544611	1	0.844444	1	27.978	10.8125	9.06829	64.1784	262.079	344.763	0.382353	2	1094	1150	0	0	0	0	0	0
OEC-07-G3	1125	0.510204	36.3061	2.5	0.479592	1.15306	0.459184	0.183673	0.459184	0.173469	0.540816	1.97959	1.46939	0.183673	0.612245	1.59184	0.602041	1.15306	0.5	6.95918	4.79592	1.0102	1.85714	1.29592	5.62245	160.224	66.1122	118.347	98	0.773644	0.867257	0.538462	1	38.225	14.7232	9.32894	-37.3962	537.52	346.286	0.163265	1	1101	0	0	0	0	0	0	0
OEC-07-G3	1126	1.84507	20.0282	4.80282	0.450704	0.450704	0.380282	0.28169	0.661972	0.323944	0.746479	1.29577	1.67606	0.084507	0.732394	1.33803	0.464789	1.15493	0.338028	2.23944	4.50704	1.14085	2	1.4507	4.90141	358.535	109.704	196.662	71	0.381033	0.972603	0.645455	1	28.574	10.0937	9.33222	-13.9589	816.282	346.282	0.361111	3	1095	1102	1114	0	0	0	0	0
OEC-07-G3	1127	0.945455	46.9818	2.04545	0.427273	0.963636	0.527273	0.336364	0.472727	0.190909	0.772727	2.2	1.72727	0.172727	0.536364	2.05455	1.10909	1.3	0.709091	27.4364	5.57273	1.4	2.84545	1.42727	3.81818	244.818	134.055	243.445	110	0.79405	0.932203	0.733333	1	37.621	15.4932	9.41757	-85.3847	703.773	343.818	0.326087	2	1140	1158	0	0	0	0	0	0
OEC-07-G3	1128	1.21519	5.25316	0.898734	0.21519	0.556962	0.468354	0.177215	0.405063	0.240506	0.594937	1.68354	1.55696	0.113924	0.772152	1.50633	0.56962	1.32911	0.506329	0.949367	5.97468	1.31646	1.17722	0.734177	0.797468	202.304	79.2658	141	79	0.872838	0.849462	0.552448	1	34.925	15.4542	7.54181	52.8821	111.734	344.557	0.272727	1	1132	0	0	0	0	0	0	0
OEC-07-G3	1129	0.5	78.9783	2.91304	0.304348	0.543478	0.608696	0.543478	0.586957	0.217391	1.04348	1.34783	3.19565	0.152174	0.673913	1.56522	0.456522	1.17391	0.782609	6.84783	4.54348	1.32609	1.78261	1.63043	1.86957	250.717	75.6304	132.348	46	0.512653	0.938776	0.638889	1	23.049	8.50787	7.30482	-26.0276	905.304	346.674	0.37931	2	1112	1157	0	0	0	0	0	0
OEC-07-G3	1130	5.88288	188.027	6.78378	0.918919	0.900901	0.684685	0.297297	0.585586	0.306306	0.900901	4.32432	2.86486	0.297297	0.855856	2.14414	0.513514	2.4955	0.585586	13.3514	6.07207	1.57658	2.20721	1.51351	2.36036	114.667	56.9009	101.694	111	0.242643	0.956897	0.770833	1	35.388	12.1854	11.8212	17.5037	430.441	346.477	0.113636	1	1168	0	0	0	0	0	0	0
OEC-07-G3	1131	6.79545	50.9545	3.45455	0.431818	0.931818	0.295455	0.25	0.568182	0.159091	0.681818	1.61364	1.56818	0.136364	0.590909	1.72727	0.909091	1.65909	0.431818	1.59091	5.06818	1.45455	1.31818	1.11364	1.29545	311	56.5227	97.3864	44	0.405894	0.916667	0.611111	1	22.586	8.17112	7.46775	85.1556	957.045	346.773	0.448276	2	1121	1154	0	0	0	0	0	0
OEC-07-G3	1132	0.758065	217.129	6.40323	0.91129	1.07258	0.645161	0.435484	0.403226	0.282258	0.935484	4.00806	3.45968	0.120968	0.669355	1.91129	0.653226	2.33871	0.572581	11.1935	5.29032	1.1371	1.66129	1.1371	3.07258	135.758	66.5887	117.831	124	0.555889	0.96124	0.681319	1	38.498	14.031	11.6633	-33.7041	121.766	348.677	0.244898	1	1128	0	0	0	0	0	0	0
OEC-07-G3	1133	0.602564	22.5513	2.19231	2.69231	0.935897	0.358974	0.166667	0.346154	0.217949	0.435897	4.19231	1.19231	0.192308	0.641026	1.21795	0.294872	2.76923	0.179487	5.37179	3.74359	0.75641	1.55128	0.653846	1.84615	101.064	44.4103	79.3974	78	0.531383	0.975	0.78	1	28.466	10.9036	9.23681	-47.6159	489.718	347.795	0.194444	2	1137	1153	0	0	0	0	0	0
OEC-07-G3	1134	0.408602	39.6129	3.70968	0.580645	0.903226	0.311828	0.247312	0.258065	0.150538	0.795699	1.67742	1.65591	0.0967742	0.537634	1.5914	0.494624	1.05376	0.677419	18.8387	3.86022	1.2043	2.80645	1.10753	15.2366	274.731	84.0108	149.882	93	0.76846	0.885714	0.664286	1	36.033	14.0559	8.99437	15.4468	887.806	346.161	0.488372	3	1084	1110	1169	0	0	0	0	0
OEC-07-G3	1135	0.533333	13.6833	1.33333	0.3	0.316667	0.483333	0.25	0.266667	0.0166667	0.416667	1.2	0.933333	0.0666667	0.45	0.716667	0.533333	0.5	0.266667	0.966667	3.05	0.633333	2	0.916667	2.18333	273.933	79.0667	138.433	60	0.566453	0.967742	0.75	1	25.009	9.76776	8.04955	8.65716	930.117	347.583	0.28125	1	1141	0	0	0	0	0	0	0
OEC-07-G3	1136	0.125	8.25	1.625	0.625	0.125	0	0	0.375	0.125	0.375	1	0.25	0	0.5	1.25	1.125	1	0.625	1	2.125	2.625	0.75	1	2	79.875	51.125	89.25	8	0.580948	1	0.888889	1	6.831	3.65148	2.97209	-45	600.875	348.125	0	0	0	0	0	0	0	0	0	0
OEC-07-G3	1137	0.697674	3.34884	0.604651	0.418605	0.395349	0.534884	0.232558	0.44186	0.325581	0.44186	1.23256	0.488372	0.0697674	0.72093	0.906977	0.534884	0.953488	0.325581	0.790698	5.09302	0.837209	0.813953	0.72093	0.581395	139	47.093	77.2093	43	0.733279	0.86	0.597222	1	23.231	9.48724	6.45064	-50.7655	479.605	349.395	0.344828	2	1133	1174	0	0	0	0	0	0
OEC-07-G3	1138	0.5	69.2	4.76667	0.6	0.4	0.4	0.133333	0.366667	0.0666667	0.433333	1.2	1.26667	0.166667	0.4	0.6	0.333333	1.1	0.233333	6.5	2.56667	0.733333	0.933333	0.333333	0.8	91.0667	39	63.3667	30	0.923684	0.857143	0.6	1	20.783	10.4014	3.98534	9.67288	757.533	348.167	0.208333	2	1103	1120	0	0	0	0	0	0
OEC-07-G3	1139	1.33333	9.04545	2.16667	0.348485	1.07576	0.318182	0.257576	0.272727	0.227273	0.318182	1.27273	2.5303	0.166667	0.621212	1.87879	0.666667	1.48485	0.439394	1.48485	4.45455	1.04545	1.24242	0.727273	0.939394	195.182	52.5909	97.3182	66	0.729264	0.88	0.666667	1	30.244	11.7882	8.06584	73.4527	362.773	347.985	0.324324	1	1104	0	0	0	0	0	0	0
OEC-07-G3	1140	0.877358	106.708	4.08491	0.688679	1.06604	0.811321	0.273585	0.613208	0.273585	0.830189	2.36792	2.10377	0.160377	0.783019	2	0.537736	1.38679	0.377358	9	6.16981	1.26415	2.62264	1.19811	3.27358	172.575	71.3302	122.802	106	0.703597	0.854839	0.630952	1	39.416	14.3357	10.1869	-57.5167	692.726	347.84	0.212766	2	1127	1177	0	0	0	0	0	0
OEC-07-G3	1141	0.566667	13.3333	1.41111	0.277778	0.577778	0.555556	0.222222	0.344444	0.311111	0.477778	1.53333	0.677778	0.0888889	0.611111	1.04444	0.611111	0.866667	0.655556	3.91111	4.94444	1.15556	1.36667	0.8	2.47778	314.022	68.0333	121.156	90	0.815845	0.865385	0.625	1	36.24	14.7156	8.50959	43.6863	918.811	350.356	0.311111	2	1112	1135	0	0	0	0	0	0
OEC-07-G3	1142	1.22	6.17	2.3	0.39	0.84	0.41	0.18	0.36	0.1	0.41	1.27	0.66	0.06	0.63	1.06	0.75	0.78	0.6	16.67	5.32	1.01	1.18	0.78	4.23	236.41	85.87	154.11	100	0.354005	0.961538	0.757576	1	33.982	11.8704	11.1018	-10.0146	72.7	349.63	0.380952	2	1156	1166	0	0	0	0	0	0
OEC-07-G3	1143	0.529412	11.6667	3.13725	0.372549	0.803922	0.352941	0.313725	0.509804	0.294118	0.313725	2.5098	0.921569	0.117647	0.764706	1.76471	0.470588	1.13725	0.392157	12.1569	5.4902	0.980392	1.54902	1.01961	7.47059	104.961	44.3725	76.1373	51	0.366173	0.980769	0.796875	1	22.379	8.43381	7.84806	73.155	238.451	349.627	0.107143	1	1152	0	0	0	0	0	0	0
OEC-07-G3	1144	0.435897	73.1026	5.94872	0.538462	0.615385	0.589744	0.358974	0.384615	0.230769	0.794872	2.15385	1.25641	0.307692	0.74359	1.94872	0.897436	1.33333	0.307692	5.58974	4.07692	1.05128	1.79487	1.05128	2.10256	106.231	47.3333	82.7692	39	0.739727	0.95122	0.722222	1	20.047	8.73579	5.87837	-82.6003	616.333	351.154	0	0	0	0	0	0	0	0	0	0
OEC-07-G3	1145	0.969697	55.7576	3.15152	0.545455	0.545455	0.909091	0.848485	0.848485	0.393939	1.33333	4.21212	1.90909	0.30303	1.78788	2.78788	1.33333	2.09091	0.787879	15.5758	9.27273	2.45455	2.24242	1.81818	3.06061	135.788	86.9394	154	33	0.789081	0.970588	0.825	1	18.616	8.50148	5.22236	87.8093	457.636	352.455	0.545455	2	1118	1147	0	0	0	0	0	0
OEC-07-G3	1146	0	98.6667	6	1.33333	0.833333	0.166667	0	0.333333	0	0	6.5	1.33333	0.166667	0.5	3	0.166667	5.83333	0.333333	2.66667	4.66667	1.16667	0.166667	1	3.16667	95.3333	38	75.3333	6	0.745356	1	1	1	5.516	3.4641	2.3094	90	148.5	352	0	0	0	0	0	0	0	0	0	0
OEC-07-G3	1147	1.07273	18.6	1.72727	0.2	0.272727	0.490909	0.127273	0.254545	0.0909091	0.4	0.872727	1	0.0727273	0.254545	0.981818	0.4	0.763636	0.236364	15	2.96364	1.05455	1.69091	1.12727	4.4	241.764	96.2545	172.055	55	0.670508	0.932203	0.679012	1	25.282	9.98422	7.40731	-57.3328	450.273	351.6	0.516129	2	1145	1168	0	0	0	0	0	0
OEC-07-G3	1148	0.914286	19.5429	2.4	0.185714	1.07143	0.514286	0.442857	0.442857	0.2	0.785714	2.44286	1.17143	0.128571	0.542857	2.2	0.657143	1.54286	0.657143	12.5857	5.41429	1.7	1.75714	1.82857	2.78571	468.514	154.543	270.643	70	0.627164	0.945946	0.636364	1	28.946	10.9039	8.49294	29.4519	848.243	351.8	0.611111	4	1117	1119	1165	1211	0	0	0	0
OEC-07-G3	1149	0.428571	53.881	3.5	0.52381	0.809524	0.690476	0.0952381	0.47619	0.190476	0.571429	3.61905	2.02381	0.190476	0.857143	2.38095	0.52381	0.952381	0.309524	9.07143	6.33333	1	1.54762	1.09524	2.38095	194.571	66.7857	117.619	42	0.861669	0.976744	0.84	1	22.627	10.4899	5.32333	-12.1614	207.833	352.881	0.692308	2	1123	1176	0	0	0	0	0	0
OEC-07-G3	1150	1.46341	5.12195	1.58537	0.390244	0.170732	0.195122	0.146341	0.414634	0.243902	0.560976	1.43902	1.65854	0.097561	0.804878	1.97561	1.26829	1.19512	0.439024	2.09756	4.12195	1.29268	1.19512	0.853659	1.2439	235.707	77.9268	142.439	41	0.167084	0.97619	0.836735	1	20.394	7.45469	7.3499	41.8299	263.341	353.927	0.333333	1	1124	0	0	0	0	0	0	0
OEC-07-G3	1151	1.60396	81.3366	3.94059	7.68317	1.21782	0.584158	0.39604	0.643564	0.29703	0.70297	1.70297	2.0297	0.128713	0.782178	1.47525	0.653465	1.26733	0.425743	3.13861	5.23762	1.24752	1.49505	1.05941	2.50495	381.05	119.594	214.525	101	0.809266	0.926606	0.673333	1	37.257	15.2623	8.96572	-21.9689	786.485	352.733	0.5	4	1120	1160	1171	1188	0	0	0	0
OEC-07-G3	1152	0.84	4.98	1.6	0.22	0.76	0.52	0.28	0.46	0.26	0.28	1.26	1.46	0.16	0.58	1.02	0.46	1.08	0.3	0.74	5.46	0.62	1.16	0.84	0.66	215.32	87.28	153.96	50	0.864238	0.862069	0.5	1	26.531	11.8257	5.94933	-52.5052	231.18	355.04	0.542857	3	1143	1167	1187	0	0	0	0	0
OEC-07-G3	1153	0.404255	14	3.68085	0.361702	0.723404	0.425532	0.234043	0.382979	0.106383	0.382979	1.61702	0.87234	0.0638298	0.510638	1.29787	0.553191	0.702128	0.212766	0.680851	2.70213	0.744681	1.19149	0.765957	1.91489	105.383	51.8085	88.9149	47	0.693494	0.921569	0.652778	1	22.859	9.26377	6.6742	27.8566	498.532	354.723	0.107143	1	1133	0	0	0	0	0	0	0
OEC-07-G3	1154	1.01235	24.8272	1.54321	0.296296	0.54321	0.432099	0.111111	0.259259	0.135802	0.481481	1.2963	1.19753	0.0617284	0.320988	0.802469	0.555556	1.20988	0.419753	1.53086	4.95062	0.839506	1.06173	0.925926	2.03704	471.877	114.012	202.025	81	0.75113	0.94186	0.669421	1	31.377	12.7818	8.43794	-45.9673	963.383	355.704	0.25	2	1121	1131	0	0	0	0	0	0
OEC-07-G3	1155	5.46392	18.6907	2.34021	0.57732	0.762887	0.690722	0.43299	0.649485	0.350515	0.907216	2.95876	3.60825	0.0824742	0.804124	2.46392	0.907216	1.74227	0.948454	22.433	11.1237	1.61856	2.19588	1.46392	9.05155	264.845	133.443	236.619	97	0.356408	0.960396	0.621795	1	33.743	11.636	10.8719	79.4654	726.856	354.804	0.409091	2	1175	1192	0	0	0	0	0	0
OEC-07-G3	1156	12.8	170.629	5.07143	0.728571	1.02857	0.685714	0.6	0.528571	0.228571	1.01429	2.9	3.08571	0.185714	0.828571	2.25714	2.52857	1.8	0.685714	5.22857	42.3571	2.21429	1.68571	1.7	25.7857	100.871	51.2	93.0429	70	0.633014	0.958904	0.707071	1	28.003	10.9319	8.46285	-70.3723	82.4286	356.457	0.194444	1	1142	0	0	0	0	0	0	0
OEC-07-G3	1157	0.545455	26.6818	1.59091	0.409091	0.318182	0.287879	0.227273	0.393939	0.136364	0.681818	1.33333	1.57576	0.0606061	0.454545	1.18182	1.0303	1.01515	0.469697	0.969697	6.66667	0.954545	1.89394	0.939394	3.01515	251.364	69.5909	124.682	66	0.702212	0.970588	0.666667	1	27.176	11.0351	7.85665	-71.3379	900.515	354.909	0.542857	4	1129	1169	1172	1199	0	0	0	0
OEC-07-G3	1158	1	15.8103	2.2931	0.568966	0.637931	0.655172	0.5	0.551724	0.327586	1.44828	2.58621	2.55172	0.137931	0.913793	2.24138	0.844828	1.41379	0.465517	1.81034	6.65517	1.77586	2.12069	1.15517	8.72414	241.155	89.4828	158.103	58	0.802515	0.878788	0.483333	1	29.798	11.7221	6.99375	31.1184	703.724	355.879	0.722222	3	1127	1177	1180	0	0	0	0	0
OEC-07-G3	1159	1.20755	14.9434	1.60377	0.584906	0.490566	0.396226	0.45283	0.358491	0.0754717	0.698113	0.754717	1.22642	0.113208	0.679245	1.50943	0.509434	1.01887	0.264151	0.735849	4.33962	1.35849	1	0.886792	0.811321	289.66	112.887	202.17	53	0.790121	0.946429	0.688312	1	25.555	10.7445	6.58582	82.2954	403.679	358.075	0.566667	2	1164	1182	0	0	0	0	0	0
OEC-07-G3	1160	1.0625	30.5938	2.46875	0.427083	0.729167	0.46875	0.354167	0.583333	0.229167	0.604167	2.0625	2	0.166667	0.6875	1.69792	0.583333	2.59375	0.8125	36.5729	15.875	1.54167	3.69792	1.34375	5.0625	363.76	135.292	239.094	96	0.510659	0.888889	0.671329	1	35.603	12.2741	10.5531	-4.45393	775.125	357.062	0.886364	5	1120	1151	1178	1188	1206	0	0	0
OEC-07-G3	1161	1.4486	66.1776	4.16822	0.551402	1.72897	0.728972	0.383178	0.485981	0.168224	0.700935	2.94393	1.76636	0.158879	0.766355	1.7757	1.01869	1.62617	0.616822	9.61682	8.17757	1.30841	1.93458	1.17757	3.58879	280.15	59.1682	108.467	107	0.777099	0.823077	0.594444	1	42.484	16.1931	10.1916	-26.9835	945.888	356.598	0.36	2	1108	1193	0	0	0	0	0	0
OEC-07-G3	1162	0.746269	54.403	2.41791	0.507463	0.38806	0.58209	0.253731	0.537313	0.208955	0.791045	2.16418	3.97015	0.179104	0.865672	2	0.80597	1.35821	0.522388	1.07463	5.98507	1.26866	1.89552	1.31343	2.29851	106.03	83.3134	142.776	67	0.509993	1	0.82716	1	26.018	10.0324	8.62966	-42.0616	301.254	357.91	0	0	0	0	0	0	0	0	0	0
OEC-07-G3	1163	0.703704	12.7037	0.962963	0.185185	0.333333	0.148148	0.185185	0.148148	0.111111	0.333333	1.40741	2	0.037037	0.444444	1	0.222222	0.962963	0.0740741	0.481481	2.14815	0.296296	0.555556	0.777778	1.03704	208.926	71.7037	126.259	27	0.620194	0.964286	0.75	1	15.738	6.7481	5.29353	41.4731	872.704	357.667	0.1	1	1183	0	0	0	0	0	0	0
OEC-07-G3	1164	1.97436	4.23077	1.11538	0.179487	0.653846	0.397436	0.307692	0.435897	0.153846	0.730769	1.15385	1.15385	0.166667	0.333333	1.71795	0.487179	0.961538	0.512821	1.71795	4.65385	1.42308	1.07692	0.923077	1.05128	303.859	107.833	191.487	78	0.70196	0.939759	0.722222	1	30.054	12.002	8.54804	-77.4092	412.154	357.782	0.351351	2	1159	1204	0	0	0	0	0	0
OEC-07-G3	1165	1.15942	20.5652	2.5942	0.275362	0.594203	0.42029	0.246377	0.463768	0.275362	0.666667	1.76812	1.30435	0.0289855	0.666667	1.5942	1.23188	1.57971	0.637681	24.2174	3.69565	1.4058	2.44928	1.63768	4.15942	392.522	113.304	199.536	69	0.855442	0.884615	0.570248	1	30.641	13.3554	6.91677	38.1293	854.043	358.464	0.717949	4	1148	1183	1190	1211	0	0	0	0
OEC-07-G3	1166	1.17172	59.6465	2.46465	0.282828	0.656566	0.59596	0.252525	0.454545	0.171717	0.565657	2.0404	1.78788	0.181818	0.848485	1.68687	0.494949	1.42424	0.363636	8.9596	4.80808	1.06061	1.58586	1.32323	3.32323	168.434	85.9798	156.697	99	0.637531	0.961165	0.692308	1	33.908	12.9668	9.98993	-55.2513	66.5354	359.848	0.181818	1	1142	0	0	0	0	0	0	0
OEC-07-G3	1167	0.836735	14.3673	2.2449	0.326531	0.591837	0.530612	0.265306	0.387755	0.102041	0.571429	1.4898	1.7551	0.0612245	0.755102	1.53061	0.877551	1.12245	0.22449	1.06122	6.67347	1.02041	1.7551	1.04082	1.38776	273.265	119.204	207.837	49	0.698399	0.942308	0.680556	1	23.322	9.5092	6.80582	-53.251	225.551	359.898	0.62069	4	1152	1186	1187	1202	0	0	0	0
OEC-07-G3	1168	0.985294	16.9412	2.45588	0.235294	0.617647	0.389706	0.264706	0.352941	0.183824	0.779412	1.5	1.65441	0.147059	0.698529	1.63235	0.669118	2.26471	0.558824	9.80882	14.0588	1.13971	1.86029	0.985294	5.33088	232.875	111.676	200.191	136	0.834579	0.931507	0.615385	1	43.088	17.9709	9.89997	-26.7372	441.404	357.596	0.222222	2	1130	1147	0	0	0	0	0	0
OEC-07-G3	1169	0.854545	87.1091	4.11818	0.390909	1.10909	0.418182	0.354545	0.454545	0.227273	0.809091	2.5	2.71818	0.2	0.527273	1.78182	0.590909	1.33636	0.427273	9.59091	5.9	1.62727	2.23636	1.67273	6.00909	347.345	105.636	187.118	110	0.828241	0.820896	0.528846	1	43.824	17.2764	9.68122	70.3245	886.045	358.455	0.528302	3	1134	1157	1172	0	0	0	0	0
[truncated: 14,892 more rows]
[truncated: 27 more columns]

## Sheet: Fig 4a
ID	Dose (nM)	Viability (%)
[truncated: 172 more rows]

## Sheet: Fig 4b
ID	Dose (mM)	Viability (%)
[truncated: 42 more rows]

## Sheet: Fig 4c
ID	Dose (mM Carbo + nM PXL)	Viability (%)
[truncated: 46 more rows]

[truncated: 10 more sheets: Fig 4e, Fig 5a, Fig 5b_mutations, Fig 5b_substitutions, Fig 5c, Fig 5d, Fig 6a, Fig 6b, Fig 6c, Fig 6d]
